# Supplementary material for: Taste perception and oral microbiota are associated with obesity in children and adolescents
Source: PLoS One. 2019 Sep 11;14(9):e0221656. doi: 10.1371/journal.pone.0221656 (PMC6738620; doi:10.1371/journal.pone.0221656)
Supplement: S1 File — (XLSX) [file pone.0221656.s003.xlsx]

## Sheet: Sheet1
id	taxon	Sex	Age (years)	Obese	TTS	Nf	Fp	_merge	avcount	sumcount	% of all taxa
C1	Acidobacteria_Gp4	M	7	Not obese	12	21	17	matched (3)	0	486.5	0
C1	Acidobacteria_Gp6	M	7	Not obese	12	21	17	matched (3)	0	486.5	0
C1	Actinobacteria	M	7	Not obese	12	21	17	matched (3)	37.5	486.5	7.70812
C1	Bacteroidetes_unclassified	M	7	Not obese	12	21	17	matched (3)	9.5	486.5	1.95272
C1	Bacteroidia	M	7	Not obese	12	21	17	matched (3)	97	486.5	19.9383
C1	Sphingobacteria	M	7	Not obese	12	21	17	matched (3)	0	486.5	0
C1	Flavobacteria	M	7	Not obese	12	21	17	matched (3)	30	486.5	6.1665
C1	Chlamydiae	M	7	Not obese	12	21	17	matched (3)	0	486.5	0
C1	Anaerolineae	M	7	Not obese	12	21	17	matched (3)	0	486.5	0
C1	Deinococci	M	7	Not obese	12	21	17	matched (3)	0	486.5	0
C1	Fusobacteria	M	7	Not obese	12	21	17	matched (3)	36.5	486.5	7.50257
C1	Planctomycetes_unclassified	M	7	Not obese	12	21	17	matched (3)	0	486.5	0
C1	Phycisphaerae	M	7	Not obese	12	21	17	matched (3)	0	486.5	0
C1	Proteobacteria_unclassified	M	7	Not obese	12	21	17	matched (3)	1	486.5	0.20555
C1	Alphaproteobacteria	M	7	Not obese	12	21	17	matched (3)	0	486.5	0
C1	Betaproteobacteria	M	7	Not obese	12	21	17	matched (3)	44.5	486.5	9.14697
C1	Deltaproteobacteria	M	7	Not obese	12	21	17	matched (3)	0	486.5	0
C1	Epsilonproteobacteria	M	7	Not obese	12	21	17	matched (3)	4.5	486.5	0.924974
C1	Gammaproteobacteria	M	7	Not obese	12	21	17	matched (3)	47.5	486.5	9.76362
C1	Spirochaetes	M	7	Not obese	12	21	17	matched (3)	4	486.5	0.822199
C1	Mollicutes	M	7	Not obese	12	21	17	matched (3)	0	486.5	0
C1	Opitutae	M	7	Not obese	12	21	17	matched (3)	0	486.5	0
C1	Verrucomicrobiae	M	7	Not obese	12	21	17	matched (3)	0	486.5	0
C1	Bacteria_unclassified	M	7	Not obese	12	21	17	matched (3)	18.5	486.5	3.80267
C1	Bacilli	M	7	Not obese	12	21	17	matched (3)	81.5	486.5	16.7523
C1	Clostridia	M	7	Not obese	12	21	17	matched (3)	20.5	486.5	4.21377
C1	Erysipelotrichia	M	7	Not obese	12	21	17	matched (3)	3.5	486.5	0.719424
C1	Firmicutes_unclassified	M	7	Not obese	12	21	17	matched (3)	2.5	486.5	0.513875
C1	Negativicutes	M	7	Not obese	12	21	17	matched (3)	28.5	486.5	5.85817
C1	OD1_class_incertae_sedis	M	7	Not obese	12	21	17	matched (3)	0	486.5	0
C1	SR1_class_incertae_sedis	M	7	Not obese	12	21	17	matched (3)	4	486.5	0.822199
C1	TM7_class_incertae_sedis	M	7	Not obese	12	21	17	matched (3)	15.5	486.5	3.18602
C10	Acidobacteria_Gp4	F	10	Not obese	14	22	18.7	matched (3)	0	558.5	0
C10	Acidobacteria_Gp6	F	10	Not obese	14	22	18.7	matched (3)	0	558.5	0
C10	Actinobacteria	F	10	Not obese	14	22	18.7	matched (3)	57.5	558.5	10.2954
C10	Bacteroidetes_unclassified	F	10	Not obese	14	22	18.7	matched (3)	9	558.5	1.61146
C10	Bacteroidia	F	10	Not obese	14	22	18.7	matched (3)	117.5	558.5	21.0385
C10	Sphingobacteria	F	10	Not obese	14	22	18.7	matched (3)	0	558.5	0
C10	Flavobacteria	F	10	Not obese	14	22	18.7	matched (3)	42	558.5	7.52014
C10	Chlamydiae	F	10	Not obese	14	22	18.7	matched (3)	0	558.5	0
C10	Anaerolineae	F	10	Not obese	14	22	18.7	matched (3)	0.5	558.5	0.0895255
C10	Deinococci	F	10	Not obese	14	22	18.7	matched (3)	0	558.5	0
C10	Fusobacteria	F	10	Not obese	14	22	18.7	matched (3)	42.5	558.5	7.60967
C10	Planctomycetes_unclassified	F	10	Not obese	14	22	18.7	matched (3)	0	558.5	0
C10	Phycisphaerae	F	10	Not obese	14	22	18.7	matched (3)	0	558.5	0
C10	Proteobacteria_unclassified	F	10	Not obese	14	22	18.7	matched (3)	0	558.5	0
C10	Alphaproteobacteria	F	10	Not obese	14	22	18.7	matched (3)	0	558.5	0
C10	Betaproteobacteria	F	10	Not obese	14	22	18.7	matched (3)	49.5	558.5	8.86303
C10	Deltaproteobacteria	F	10	Not obese	14	22	18.7	matched (3)	0	558.5	0
C10	Epsilonproteobacteria	F	10	Not obese	14	22	18.7	matched (3)	8.5	558.5	1.52193
C10	Gammaproteobacteria	F	10	Not obese	14	22	18.7	matched (3)	37	558.5	6.62489
C10	Spirochaetes	F	10	Not obese	14	22	18.7	matched (3)	6	558.5	1.07431
C10	Mollicutes	F	10	Not obese	14	22	18.7	matched (3)	1	558.5	0.179051
C10	Opitutae	F	10	Not obese	14	22	18.7	matched (3)	0	558.5	0
C10	Verrucomicrobiae	F	10	Not obese	14	22	18.7	matched (3)	0	558.5	0
C10	Bacteria_unclassified	F	10	Not obese	14	22	18.7	matched (3)	16	558.5	2.86482
C10	Bacilli	F	10	Not obese	14	22	18.7	matched (3)	75	558.5	13.4288
C10	Clostridia	F	10	Not obese	14	22	18.7	matched (3)	22	558.5	3.93912
C10	Erysipelotrichia	F	10	Not obese	14	22	18.7	matched (3)	2	558.5	0.358102
C10	Firmicutes_unclassified	F	10	Not obese	14	22	18.7	matched (3)	6	558.5	1.07431
C10	Negativicutes	F	10	Not obese	14	22	18.7	matched (3)	44.5	558.5	7.96777
C10	OD1_class_incertae_sedis	F	10	Not obese	14	22	18.7	matched (3)	0	558.5	0
C10	SR1_class_incertae_sedis	F	10	Not obese	14	22	18.7	matched (3)	3	558.5	0.537153
C10	TM7_class_incertae_sedis	F	10	Not obese	14	22	18.7	matched (3)	19	558.5	3.40197
C11	Acidobacteria_Gp4	F	9	Not obese	14	20	21.7	matched (3)	0	591	0
C11	Acidobacteria_Gp6	F	9	Not obese	14	20	21.7	matched (3)	0	591	0
C11	Actinobacteria	F	9	Not obese	14	20	21.7	matched (3)	58.5	591	9.89848
C11	Bacteroidetes_unclassified	F	9	Not obese	14	20	21.7	matched (3)	2	591	0.338409
C11	Bacteroidia	F	9	Not obese	14	20	21.7	matched (3)	142.5	591	24.1117
C11	Sphingobacteria	F	9	Not obese	14	20	21.7	matched (3)	0	591	0
C11	Flavobacteria	F	9	Not obese	14	20	21.7	matched (3)	25.5	591	4.31472
C11	Chlamydiae	F	9	Not obese	14	20	21.7	matched (3)	0	591	0
C11	Anaerolineae	F	9	Not obese	14	20	21.7	matched (3)	0	591	0
C11	Deinococci	F	9	Not obese	14	20	21.7	matched (3)	1.5	591	0.253807
C11	Fusobacteria	F	9	Not obese	14	20	21.7	matched (3)	35	591	5.92217
C11	Planctomycetes_unclassified	F	9	Not obese	14	20	21.7	matched (3)	0	591	0
C11	Phycisphaerae	F	9	Not obese	14	20	21.7	matched (3)	0	591	0
C11	Proteobacteria_unclassified	F	9	Not obese	14	20	21.7	matched (3)	3	591	0.507614
C11	Alphaproteobacteria	F	9	Not obese	14	20	21.7	matched (3)	0.5	591	0.0846024
C11	Betaproteobacteria	F	9	Not obese	14	20	21.7	matched (3)	30.5	591	5.16074
C11	Deltaproteobacteria	F	9	Not obese	14	20	21.7	matched (3)	0	591	0
C11	Epsilonproteobacteria	F	9	Not obese	14	20	21.7	matched (3)	8.5	591	1.43824
C11	Gammaproteobacteria	F	9	Not obese	14	20	21.7	matched (3)	78	591	13.198
C11	Spirochaetes	F	9	Not obese	14	20	21.7	matched (3)	4.5	591	0.761421
C11	Mollicutes	F	9	Not obese	14	20	21.7	matched (3)	0	591	0
C11	Opitutae	F	9	Not obese	14	20	21.7	matched (3)	0	591	0
C11	Verrucomicrobiae	F	9	Not obese	14	20	21.7	matched (3)	0	591	0
C11	Bacteria_unclassified	F	9	Not obese	14	20	21.7	matched (3)	19.5	591	3.29949
C11	Bacilli	F	9	Not obese	14	20	21.7	matched (3)	83	591	14.044
C11	Clostridia	F	9	Not obese	14	20	21.7	matched (3)	22.5	591	3.80711
C11	Erysipelotrichia	F	9	Not obese	14	20	21.7	matched (3)	2.5	591	0.423012
C11	Firmicutes_unclassified	F	9	Not obese	14	20	21.7	matched (3)	3.5	591	0.592217
C11	Negativicutes	F	9	Not obese	14	20	21.7	matched (3)	50	591	8.46024
C11	OD1_class_incertae_sedis	F	9	Not obese	14	20	21.7	matched (3)	0	591	0
C11	SR1_class_incertae_sedis	F	9	Not obese	14	20	21.7	matched (3)	1	591	0.169205
C11	TM7_class_incertae_sedis	F	9	Not obese	14	20	21.7	matched (3)	19	591	3.21489
C12	Acidobacteria_Gp4	M	8	Not obese	12	21	25	matched (3)	0	529	0
C12	Acidobacteria_Gp6	M	8	Not obese	12	21	25	matched (3)	0	529	0
C12	Actinobacteria	M	8	Not obese	12	21	25	matched (3)	63	529	11.9093
C12	Bacteroidetes_unclassified	M	8	Not obese	12	21	25	matched (3)	3	529	0.567108
C12	Bacteroidia	M	8	Not obese	12	21	25	matched (3)	127	529	24.0076
C12	Sphingobacteria	M	8	Not obese	12	21	25	matched (3)	0	529	0
C12	Flavobacteria	M	8	Not obese	12	21	25	matched (3)	24.5	529	4.63138
C12	Chlamydiae	M	8	Not obese	12	21	25	matched (3)	0	529	0
C12	Anaerolineae	M	8	Not obese	12	21	25	matched (3)	0	529	0
C12	Deinococci	M	8	Not obese	12	21	25	matched (3)	0	529	0
C12	Fusobacteria	M	8	Not obese	12	21	25	matched (3)	39.5	529	7.46692
C12	Planctomycetes_unclassified	M	8	Not obese	12	21	25	matched (3)	0	529	0
C12	Phycisphaerae	M	8	Not obese	12	21	25	matched (3)	0	529	0
C12	Proteobacteria_unclassified	M	8	Not obese	12	21	25	matched (3)	0	529	0
C12	Alphaproteobacteria	M	8	Not obese	12	21	25	matched (3)	0	529	0
C12	Betaproteobacteria	M	8	Not obese	12	21	25	matched (3)	31	529	5.86011
C12	Deltaproteobacteria	M	8	Not obese	12	21	25	matched (3)	0	529	0
C12	Epsilonproteobacteria	M	8	Not obese	12	21	25	matched (3)	10.5	529	1.98488
C12	Gammaproteobacteria	M	8	Not obese	12	21	25	matched (3)	33.5	529	6.3327
C12	Spirochaetes	M	8	Not obese	12	21	25	matched (3)	4.5	529	0.850662
C12	Mollicutes	M	8	Not obese	12	21	25	matched (3)	1	529	0.189036
C12	Opitutae	M	8	Not obese	12	21	25	matched (3)	0	529	0
C12	Verrucomicrobiae	M	8	Not obese	12	21	25	matched (3)	0	529	0
C12	Bacteria_unclassified	M	8	Not obese	12	21	25	matched (3)	29.5	529	5.57656
C12	Bacilli	M	8	Not obese	12	21	25	matched (3)	59.5	529	11.2476
C12	Clostridia	M	8	Not obese	12	21	25	matched (3)	30	529	5.67108
C12	Erysipelotrichia	M	8	Not obese	12	21	25	matched (3)	5.5	529	1.0397
C12	Firmicutes_unclassified	M	8	Not obese	12	21	25	matched (3)	6	529	1.13422
C12	Negativicutes	M	8	Not obese	12	21	25	matched (3)	53	529	10.0189
C12	OD1_class_incertae_sedis	M	8	Not obese	12	21	25	matched (3)	0	529	0
C12	SR1_class_incertae_sedis	M	8	Not obese	12	21	25	matched (3)	0.5	529	0.094518
C12	TM7_class_incertae_sedis	M	8	Not obese	12	21	25	matched (3)	7.5	529	1.41777
C13	Acidobacteria_Gp4	M	7	Not obese	13	28	27.7	matched (3)	0	620	0
C13	Acidobacteria_Gp6	M	7	Not obese	13	28	27.7	matched (3)	0	620	0
C13	Actinobacteria	M	7	Not obese	13	28	27.7	matched (3)	50.5	620	8.14516
C13	Bacteroidetes_unclassified	M	7	Not obese	13	28	27.7	matched (3)	8	620	1.29032
C13	Bacteroidia	M	7	Not obese	13	28	27.7	matched (3)	195.5	620	31.5323
C13	Sphingobacteria	M	7	Not obese	13	28	27.7	matched (3)	0	620	0
C13	Flavobacteria	M	7	Not obese	13	28	27.7	matched (3)	37	620	5.96774
C13	Chlamydiae	M	7	Not obese	13	28	27.7	matched (3)	0	620	0
C13	Anaerolineae	M	7	Not obese	13	28	27.7	matched (3)	0	620	0
C13	Deinococci	M	7	Not obese	13	28	27.7	matched (3)	0	620	0
C13	Fusobacteria	M	7	Not obese	13	28	27.7	matched (3)	37.5	620	6.04839
C13	Planctomycetes_unclassified	M	7	Not obese	13	28	27.7	matched (3)	0	620	0
C13	Phycisphaerae	M	7	Not obese	13	28	27.7	matched (3)	0	620	0
C13	Proteobacteria_unclassified	M	7	Not obese	13	28	27.7	matched (3)	0.5	620	0.0806452
C13	Alphaproteobacteria	M	7	Not obese	13	28	27.7	matched (3)	0	620	0
C13	Betaproteobacteria	M	7	Not obese	13	28	27.7	matched (3)	31.5	620	5.08065
C13	Deltaproteobacteria	M	7	Not obese	13	28	27.7	matched (3)	0	620	0
C13	Epsilonproteobacteria	M	7	Not obese	13	28	27.7	matched (3)	5	620	0.806452
C13	Gammaproteobacteria	M	7	Not obese	13	28	27.7	matched (3)	34	620	5.48387
C13	Spirochaetes	M	7	Not obese	13	28	27.7	matched (3)	18	620	2.90323
C13	Mollicutes	M	7	Not obese	13	28	27.7	matched (3)	1	620	0.16129
C13	Opitutae	M	7	Not obese	13	28	27.7	matched (3)	0	620	0
C13	Verrucomicrobiae	M	7	Not obese	13	28	27.7	matched (3)	0.5	620	0.0806452
C13	Bacteria_unclassified	M	7	Not obese	13	28	27.7	matched (3)	18	620	2.90323
C13	Bacilli	M	7	Not obese	13	28	27.7	matched (3)	77	620	12.4194
C13	Clostridia	M	7	Not obese	13	28	27.7	matched (3)	31.5	620	5.08065
C13	Erysipelotrichia	M	7	Not obese	13	28	27.7	matched (3)	3.5	620	0.564516
C13	Firmicutes_unclassified	M	7	Not obese	13	28	27.7	matched (3)	4.5	620	0.725806
C13	Negativicutes	M	7	Not obese	13	28	27.7	matched (3)	34.5	620	5.56452
C13	OD1_class_incertae_sedis	M	7	Not obese	13	28	27.7	matched (3)	0	620	0
C13	SR1_class_incertae_sedis	M	7	Not obese	13	28	27.7	matched (3)	10.5	620	1.69355
C13	TM7_class_incertae_sedis	M	7	Not obese	13	28	27.7	matched (3)	21.5	620	3.46774
C14	Acidobacteria_Gp4	F	10	Not obese	12	33	26.3	matched (3)	0	486	0
C14	Acidobacteria_Gp6	F	10	Not obese	12	33	26.3	matched (3)	0	486	0
C14	Actinobacteria	F	10	Not obese	12	33	26.3	matched (3)	34	486	6.99588
C14	Bacteroidetes_unclassified	F	10	Not obese	12	33	26.3	matched (3)	4.5	486	0.925926
C14	Bacteroidia	F	10	Not obese	12	33	26.3	matched (3)	104	486	21.3992
C14	Sphingobacteria	F	10	Not obese	12	33	26.3	matched (3)	0	486	0
C14	Flavobacteria	F	10	Not obese	12	33	26.3	matched (3)	39	486	8.02469
C14	Chlamydiae	F	10	Not obese	12	33	26.3	matched (3)	0	486	0
C14	Anaerolineae	F	10	Not obese	12	33	26.3	matched (3)	0	486	0
C14	Deinococci	F	10	Not obese	12	33	26.3	matched (3)	0	486	0
C14	Fusobacteria	F	10	Not obese	12	33	26.3	matched (3)	31.5	486	6.48148
C14	Planctomycetes_unclassified	F	10	Not obese	12	33	26.3	matched (3)	0	486	0
C14	Phycisphaerae	F	10	Not obese	12	33	26.3	matched (3)	0	486	0
C14	Proteobacteria_unclassified	F	10	Not obese	12	33	26.3	matched (3)	2	486	0.411523
C14	Alphaproteobacteria	F	10	Not obese	12	33	26.3	matched (3)	1.5	486	0.308642
C14	Betaproteobacteria	F	10	Not obese	12	33	26.3	matched (3)	62	486	12.7572
C14	Deltaproteobacteria	F	10	Not obese	12	33	26.3	matched (3)	0	486	0
C14	Epsilonproteobacteria	F	10	Not obese	12	33	26.3	matched (3)	4.5	486	0.925926
C14	Gammaproteobacteria	F	10	Not obese	12	33	26.3	matched (3)	53.5	486	11.0082
C14	Spirochaetes	F	10	Not obese	12	33	26.3	matched (3)	1	486	0.205761
C14	Mollicutes	F	10	Not obese	12	33	26.3	matched (3)	0	486	0
C14	Opitutae	F	10	Not obese	12	33	26.3	matched (3)	0	486	0
C14	Verrucomicrobiae	F	10	Not obese	12	33	26.3	matched (3)	0	486	0
C14	Bacteria_unclassified	F	10	Not obese	12	33	26.3	matched (3)	10.5	486	2.16049
C14	Bacilli	F	10	Not obese	12	33	26.3	matched (3)	72	486	14.8148
C14	Clostridia	F	10	Not obese	12	33	26.3	matched (3)	15.5	486	3.1893
C14	Erysipelotrichia	F	10	Not obese	12	33	26.3	matched (3)	1	486	0.205761
C14	Firmicutes_unclassified	F	10	Not obese	12	33	26.3	matched (3)	2	486	0.411523
C14	Negativicutes	F	10	Not obese	12	33	26.3	matched (3)	32.5	486	6.68724
C14	OD1_class_incertae_sedis	F	10	Not obese	12	33	26.3	matched (3)	1	486	0.205761
C14	SR1_class_incertae_sedis	F	10	Not obese	12	33	26.3	matched (3)	3.5	486	0.720165
C14	TM7_class_incertae_sedis	F	10	Not obese	12	33	26.3	matched (3)	10.5	486	2.16049
C15	Acidobacteria_Gp4	F	10	Not obese	13	20	27.7	matched (3)	0	443.5	0
C15	Acidobacteria_Gp6	F	10	Not obese	13	20	27.7	matched (3)	0	443.5	0
C15	Actinobacteria	F	10	Not obese	13	20	27.7	matched (3)	51	443.5	11.4994
C15	Bacteroidetes_unclassified	F	10	Not obese	13	20	27.7	matched (3)	1.5	443.5	0.338219
C15	Bacteroidia	F	10	Not obese	13	20	27.7	matched (3)	59.5	443.5	13.416
C15	Sphingobacteria	F	10	Not obese	13	20	27.7	matched (3)	0.5	443.5	0.11274
C15	Flavobacteria	F	10	Not obese	13	20	27.7	matched (3)	37	443.5	8.34273
C15	Chlamydiae	F	10	Not obese	13	20	27.7	matched (3)	0	443.5	0
C15	Anaerolineae	F	10	Not obese	13	20	27.7	matched (3)	0	443.5	0
C15	Deinococci	F	10	Not obese	13	20	27.7	matched (3)	0	443.5	0
C15	Fusobacteria	F	10	Not obese	13	20	27.7	matched (3)	22	443.5	4.96054
C15	Planctomycetes_unclassified	F	10	Not obese	13	20	27.7	matched (3)	0	443.5	0
C15	Phycisphaerae	F	10	Not obese	13	20	27.7	matched (3)	0.5	443.5	0.11274
C15	Proteobacteria_unclassified	F	10	Not obese	13	20	27.7	matched (3)	0	443.5	0
C15	Alphaproteobacteria	F	10	Not obese	13	20	27.7	matched (3)	3	443.5	0.676437
C15	Betaproteobacteria	F	10	Not obese	13	20	27.7	matched (3)	66	443.5	14.8816
C15	Deltaproteobacteria	F	10	Not obese	13	20	27.7	matched (3)	0	443.5	0
C15	Epsilonproteobacteria	F	10	Not obese	13	20	27.7	matched (3)	5.5	443.5	1.24014
C15	Gammaproteobacteria	F	10	Not obese	13	20	27.7	matched (3)	38.5	443.5	8.68095
C15	Spirochaetes	F	10	Not obese	13	20	27.7	matched (3)	2	443.5	0.450958
C15	Mollicutes	F	10	Not obese	13	20	27.7	matched (3)	0	443.5	0
C15	Opitutae	F	10	Not obese	13	20	27.7	matched (3)	0	443.5	0
C15	Verrucomicrobiae	F	10	Not obese	13	20	27.7	matched (3)	0	443.5	0
C15	Bacteria_unclassified	F	10	Not obese	13	20	27.7	matched (3)	7.5	443.5	1.69109
C15	Bacilli	F	10	Not obese	13	20	27.7	matched (3)	92	443.5	20.7441
C15	Clostridia	F	10	Not obese	13	20	27.7	matched (3)	12	443.5	2.70575
C15	Erysipelotrichia	F	10	Not obese	13	20	27.7	matched (3)	1	443.5	0.225479
C15	Firmicutes_unclassified	F	10	Not obese	13	20	27.7	matched (3)	1.5	443.5	0.338219
C15	Negativicutes	F	10	Not obese	13	20	27.7	matched (3)	31.5	443.5	7.10259
C15	OD1_class_incertae_sedis	F	10	Not obese	13	20	27.7	matched (3)	0	443.5	0
C15	SR1_class_incertae_sedis	F	10	Not obese	13	20	27.7	matched (3)	1.5	443.5	0.338219
C15	TM7_class_incertae_sedis	F	10	Not obese	13	20	27.7	matched (3)	9.5	443.5	2.14205
C16	Acidobacteria_Gp4	M	10	Not obese	15	9	21.3	matched (3)	0	510	0
C16	Acidobacteria_Gp6	M	10	Not obese	15	9	21.3	matched (3)	0	510	0
C16	Actinobacteria	M	10	Not obese	15	9	21.3	matched (3)	60	510	11.7647
C16	Bacteroidetes_unclassified	M	10	Not obese	15	9	21.3	matched (3)	3	510	0.588235
C16	Bacteroidia	M	10	Not obese	15	9	21.3	matched (3)	107	510	20.9804
C16	Sphingobacteria	M	10	Not obese	15	9	21.3	matched (3)	1	510	0.196078
C16	Flavobacteria	M	10	Not obese	15	9	21.3	matched (3)	26	510	5.09804
C16	Chlamydiae	M	10	Not obese	15	9	21.3	matched (3)	0	510	0
C16	Anaerolineae	M	10	Not obese	15	9	21.3	matched (3)	0	510	0
C16	Deinococci	M	10	Not obese	15	9	21.3	matched (3)	0	510	0
C16	Fusobacteria	M	10	Not obese	15	9	21.3	matched (3)	31	510	6.07843
C16	Planctomycetes_unclassified	M	10	Not obese	15	9	21.3	matched (3)	0	510	0
C16	Phycisphaerae	M	10	Not obese	15	9	21.3	matched (3)	0	510	0
C16	Proteobacteria_unclassified	M	10	Not obese	15	9	21.3	matched (3)	3	510	0.588235
C16	Alphaproteobacteria	M	10	Not obese	15	9	21.3	matched (3)	0	510	0
C16	Betaproteobacteria	M	10	Not obese	15	9	21.3	matched (3)	57	510	11.1765
C16	Deltaproteobacteria	M	10	Not obese	15	9	21.3	matched (3)	0	510	0
C16	Epsilonproteobacteria	M	10	Not obese	15	9	21.3	matched (3)	10	510	1.96078
C16	Gammaproteobacteria	M	10	Not obese	15	9	21.3	matched (3)	58	510	11.3725
C16	Spirochaetes	M	10	Not obese	15	9	21.3	matched (3)	1	510	0.196078
C16	Mollicutes	M	10	Not obese	15	9	21.3	matched (3)	0	510	0
C16	Opitutae	M	10	Not obese	15	9	21.3	matched (3)	0	510	0
C16	Verrucomicrobiae	M	10	Not obese	15	9	21.3	matched (3)	0	510	0
C16	Bacteria_unclassified	M	10	Not obese	15	9	21.3	matched (3)	23	510	4.5098
C16	Bacilli	M	10	Not obese	15	9	21.3	matched (3)	59	510	11.5686
C16	Clostridia	M	10	Not obese	15	9	21.3	matched (3)	21	510	4.11765
C16	Erysipelotrichia	M	10	Not obese	15	9	21.3	matched (3)	2	510	0.392157
C16	Firmicutes_unclassified	M	10	Not obese	15	9	21.3	matched (3)	3	510	0.588235
C16	Negativicutes	M	10	Not obese	15	9	21.3	matched (3)	34	510	6.66667
C16	OD1_class_incertae_sedis	M	10	Not obese	15	9	21.3	matched (3)	0	510	0
C16	SR1_class_incertae_sedis	M	10	Not obese	15	9	21.3	matched (3)	2	510	0.392157
C16	TM7_class_incertae_sedis	M	10	Not obese	15	9	21.3	matched (3)	9	510	1.76471
C17	Acidobacteria_Gp4	F	8	Not obese	15	20	19.7	matched (3)	0	474	0
C17	Acidobacteria_Gp6	F	8	Not obese	15	20	19.7	matched (3)	0	474	0
C17	Actinobacteria	F	8	Not obese	15	20	19.7	matched (3)	33.5	474	7.06751
C17	Bacteroidetes_unclassified	F	8	Not obese	15	20	19.7	matched (3)	5	474	1.05485
C17	Bacteroidia	F	8	Not obese	15	20	19.7	matched (3)	110.5	474	23.3122
C17	Sphingobacteria	F	8	Not obese	15	20	19.7	matched (3)	0.5	474	0.105485
C17	Flavobacteria	F	8	Not obese	15	20	19.7	matched (3)	33	474	6.96203
C17	Chlamydiae	F	8	Not obese	15	20	19.7	matched (3)	0	474	0
C17	Anaerolineae	F	8	Not obese	15	20	19.7	matched (3)	0	474	0
C17	Deinococci	F	8	Not obese	15	20	19.7	matched (3)	1	474	0.21097
C17	Fusobacteria	F	8	Not obese	15	20	19.7	matched (3)	26.5	474	5.59072
C17	Planctomycetes_unclassified	F	8	Not obese	15	20	19.7	matched (3)	0.5	474	0.105485
C17	Phycisphaerae	F	8	Not obese	15	20	19.7	matched (3)	0	474	0
C17	Proteobacteria_unclassified	F	8	Not obese	15	20	19.7	matched (3)	1.5	474	0.316456
C17	Alphaproteobacteria	F	8	Not obese	15	20	19.7	matched (3)	4	474	0.843882
C17	Betaproteobacteria	F	8	Not obese	15	20	19.7	matched (3)	66	474	13.9241
C17	Deltaproteobacteria	F	8	Not obese	15	20	19.7	matched (3)	0	474	0
C17	Epsilonproteobacteria	F	8	Not obese	15	20	19.7	matched (3)	4	474	0.843882
C17	Gammaproteobacteria	F	8	Not obese	15	20	19.7	matched (3)	47	474	9.91561
C17	Spirochaetes	F	8	Not obese	15	20	19.7	matched (3)	6.5	474	1.37131
C17	Mollicutes	F	8	Not obese	15	20	19.7	matched (3)	2	474	0.421941
C17	Opitutae	F	8	Not obese	15	20	19.7	matched (3)	0	474	0
C17	Verrucomicrobiae	F	8	Not obese	15	20	19.7	matched (3)	0.5	474	0.105485
C17	Bacteria_unclassified	F	8	Not obese	15	20	19.7	matched (3)	12.5	474	2.63713
C17	Bacilli	F	8	Not obese	15	20	19.7	matched (3)	55.5	474	11.7089
C17	Clostridia	F	8	Not obese	15	20	19.7	matched (3)	18	474	3.79747
C17	Erysipelotrichia	F	8	Not obese	15	20	19.7	matched (3)	2	474	0.421941
C17	Firmicutes_unclassified	F	8	Not obese	15	20	19.7	matched (3)	0.5	474	0.105485
C17	Negativicutes	F	8	Not obese	15	20	19.7	matched (3)	28.5	474	6.01266
C17	OD1_class_incertae_sedis	F	8	Not obese	15	20	19.7	matched (3)	0.5	474	0.105485
C17	SR1_class_incertae_sedis	F	8	Not obese	15	20	19.7	matched (3)	3.5	474	0.738397
C17	TM7_class_incertae_sedis	F	8	Not obese	15	20	19.7	matched (3)	11	474	2.32068
C18	Acidobacteria_Gp4	M	11	Not obese	14	20	27.7	matched (3)	0	598.5	0
C18	Acidobacteria_Gp6	M	11	Not obese	14	20	27.7	matched (3)	0	598.5	0
C18	Actinobacteria	M	11	Not obese	14	20	27.7	matched (3)	61.5	598.5	10.2757
C18	Bacteroidetes_unclassified	M	11	Not obese	14	20	27.7	matched (3)	1.5	598.5	0.250627
C18	Bacteroidia	M	11	Not obese	14	20	27.7	matched (3)	124	598.5	20.7185
C18	Sphingobacteria	M	11	Not obese	14	20	27.7	matched (3)	0	598.5	0
C18	Flavobacteria	M	11	Not obese	14	20	27.7	matched (3)	28	598.5	4.67836
C18	Chlamydiae	M	11	Not obese	14	20	27.7	matched (3)	0	598.5	0
C18	Anaerolineae	M	11	Not obese	14	20	27.7	matched (3)	0	598.5	0
C18	Deinococci	M	11	Not obese	14	20	27.7	matched (3)	0	598.5	0
C18	Fusobacteria	M	11	Not obese	14	20	27.7	matched (3)	25	598.5	4.17711
C18	Planctomycetes_unclassified	M	11	Not obese	14	20	27.7	matched (3)	0	598.5	0
C18	Phycisphaerae	M	11	Not obese	14	20	27.7	matched (3)	0	598.5	0
C18	Proteobacteria_unclassified	M	11	Not obese	14	20	27.7	matched (3)	1	598.5	0.167084
C18	Alphaproteobacteria	M	11	Not obese	14	20	27.7	matched (3)	1.5	598.5	0.250627
C18	Betaproteobacteria	M	11	Not obese	14	20	27.7	matched (3)	52	598.5	8.68839
C18	Deltaproteobacteria	M	11	Not obese	14	20	27.7	matched (3)	0	598.5	0
C18	Epsilonproteobacteria	M	11	Not obese	14	20	27.7	matched (3)	12	598.5	2.00501
C18	Gammaproteobacteria	M	11	Not obese	14	20	27.7	matched (3)	63.5	598.5	10.6099
C18	Spirochaetes	M	11	Not obese	14	20	27.7	matched (3)	9.5	598.5	1.5873
C18	Mollicutes	M	11	Not obese	14	20	27.7	matched (3)	1	598.5	0.167084
C18	Opitutae	M	11	Not obese	14	20	27.7	matched (3)	0	598.5	0
C18	Verrucomicrobiae	M	11	Not obese	14	20	27.7	matched (3)	1	598.5	0.167084
C18	Bacteria_unclassified	M	11	Not obese	14	20	27.7	matched (3)	20.5	598.5	3.42523
C18	Bacilli	M	11	Not obese	14	20	27.7	matched (3)	88.5	598.5	14.787
C18	Clostridia	M	11	Not obese	14	20	27.7	matched (3)	27.5	598.5	4.59482
C18	Erysipelotrichia	M	11	Not obese	14	20	27.7	matched (3)	2	598.5	0.334169
C18	Firmicutes_unclassified	M	11	Not obese	14	20	27.7	matched (3)	6	598.5	1.00251
C18	Negativicutes	M	11	Not obese	14	20	27.7	matched (3)	59	598.5	9.85798
C18	OD1_class_incertae_sedis	M	11	Not obese	14	20	27.7	matched (3)	0	598.5	0
C18	SR1_class_incertae_sedis	M	11	Not obese	14	20	27.7	matched (3)	2	598.5	0.334169
C18	TM7_class_incertae_sedis	M	11	Not obese	14	20	27.7	matched (3)	11.5	598.5	1.92147
C19	Acidobacteria_Gp4	M	10	Not obese	14	10	19.3	matched (3)	0	529.5	0
C19	Acidobacteria_Gp6	M	10	Not obese	14	10	19.3	matched (3)	0	529.5	0
C19	Actinobacteria	M	10	Not obese	14	10	19.3	matched (3)	55	529.5	10.3872
C19	Bacteroidetes_unclassified	M	10	Not obese	14	10	19.3	matched (3)	2.5	529.5	0.472144
C19	Bacteroidia	M	10	Not obese	14	10	19.3	matched (3)	142	529.5	26.8178
C19	Sphingobacteria	M	10	Not obese	14	10	19.3	matched (3)	0	529.5	0
C19	Flavobacteria	M	10	Not obese	14	10	19.3	matched (3)	26	529.5	4.91029
C19	Chlamydiae	M	10	Not obese	14	10	19.3	matched (3)	0	529.5	0
C19	Anaerolineae	M	10	Not obese	14	10	19.3	matched (3)	0	529.5	0
C19	Deinococci	M	10	Not obese	14	10	19.3	matched (3)	0	529.5	0
C19	Fusobacteria	M	10	Not obese	14	10	19.3	matched (3)	29	529.5	5.47686
C19	Planctomycetes_unclassified	M	10	Not obese	14	10	19.3	matched (3)	0	529.5	0
C19	Phycisphaerae	M	10	Not obese	14	10	19.3	matched (3)	0	529.5	0
C19	Proteobacteria_unclassified	M	10	Not obese	14	10	19.3	matched (3)	1	529.5	0.188857
C19	Alphaproteobacteria	M	10	Not obese	14	10	19.3	matched (3)	0	529.5	0
C19	Betaproteobacteria	M	10	Not obese	14	10	19.3	matched (3)	61.5	529.5	11.6147
C19	Deltaproteobacteria	M	10	Not obese	14	10	19.3	matched (3)	0	529.5	0
C19	Epsilonproteobacteria	M	10	Not obese	14	10	19.3	matched (3)	5.5	529.5	1.03872
C19	Gammaproteobacteria	M	10	Not obese	14	10	19.3	matched (3)	52	529.5	9.82059
C19	Spirochaetes	M	10	Not obese	14	10	19.3	matched (3)	1	529.5	0.188857
C19	Mollicutes	M	10	Not obese	14	10	19.3	matched (3)	0	529.5	0
C19	Opitutae	M	10	Not obese	14	10	19.3	matched (3)	0.5	529.5	0.0944287
C19	Verrucomicrobiae	M	10	Not obese	14	10	19.3	matched (3)	0	529.5	0
C19	Bacteria_unclassified	M	10	Not obese	14	10	19.3	matched (3)	22.5	529.5	4.24929
C19	Bacilli	M	10	Not obese	14	10	19.3	matched (3)	61	529.5	11.5203
C19	Clostridia	M	10	Not obese	14	10	19.3	matched (3)	17.5	529.5	3.305
C19	Erysipelotrichia	M	10	Not obese	14	10	19.3	matched (3)	3	529.5	0.566572
C19	Firmicutes_unclassified	M	10	Not obese	14	10	19.3	matched (3)	1	529.5	0.188857
C19	Negativicutes	M	10	Not obese	14	10	19.3	matched (3)	35.5	529.5	6.70444
C19	OD1_class_incertae_sedis	M	10	Not obese	14	10	19.3	matched (3)	0	529.5	0
C19	SR1_class_incertae_sedis	M	10	Not obese	14	10	19.3	matched (3)	2.5	529.5	0.472144
C19	TM7_class_incertae_sedis	M	10	Not obese	14	10	19.3	matched (3)	10.5	529.5	1.983
C2	Acidobacteria_Gp4	F	7	Not obese	12	28	29	matched (3)	0	532.5	0
C2	Acidobacteria_Gp6	F	7	Not obese	12	28	29	matched (3)	0	532.5	0
C2	Actinobacteria	F	7	Not obese	12	28	29	matched (3)	52	532.5	9.76526
C2	Bacteroidetes_unclassified	F	7	Not obese	12	28	29	matched (3)	2.5	532.5	0.469484
C2	Bacteroidia	F	7	Not obese	12	28	29	matched (3)	109.5	532.5	20.5634
C2	Sphingobacteria	F	7	Not obese	12	28	29	matched (3)	0	532.5	0
C2	Flavobacteria	F	7	Not obese	12	28	29	matched (3)	33	532.5	6.19718
C2	Chlamydiae	F	7	Not obese	12	28	29	matched (3)	0	532.5	0
C2	Anaerolineae	F	7	Not obese	12	28	29	matched (3)	0	532.5	0
C2	Deinococci	F	7	Not obese	12	28	29	matched (3)	0	532.5	0
C2	Fusobacteria	F	7	Not obese	12	28	29	matched (3)	25.5	532.5	4.78873
C2	Planctomycetes_unclassified	F	7	Not obese	12	28	29	matched (3)	0	532.5	0
C2	Phycisphaerae	F	7	Not obese	12	28	29	matched (3)	0	532.5	0
C2	Proteobacteria_unclassified	F	7	Not obese	12	28	29	matched (3)	3	532.5	0.56338
C2	Alphaproteobacteria	F	7	Not obese	12	28	29	matched (3)	0	532.5	0
C2	Betaproteobacteria	F	7	Not obese	12	28	29	matched (3)	53.5	532.5	10.0469
C2	Deltaproteobacteria	F	7	Not obese	12	28	29	matched (3)	0	532.5	0
C2	Epsilonproteobacteria	F	7	Not obese	12	28	29	matched (3)	3.5	532.5	0.657277
C2	Gammaproteobacteria	F	7	Not obese	12	28	29	matched (3)	53	532.5	9.95305
C2	Spirochaetes	F	7	Not obese	12	28	29	matched (3)	1.5	532.5	0.28169
C2	Mollicutes	F	7	Not obese	12	28	29	matched (3)	1	532.5	0.187793
C2	Opitutae	F	7	Not obese	12	28	29	matched (3)	0	532.5	0
C2	Verrucomicrobiae	F	7	Not obese	12	28	29	matched (3)	0	532.5	0
C2	Bacteria_unclassified	F	7	Not obese	12	28	29	matched (3)	18.5	532.5	3.47418
C2	Bacilli	F	7	Not obese	12	28	29	matched (3)	107.5	532.5	20.1878
C2	Clostridia	F	7	Not obese	12	28	29	matched (3)	24	532.5	4.50704
C2	Erysipelotrichia	F	7	Not obese	12	28	29	matched (3)	2.5	532.5	0.469484
C2	Firmicutes_unclassified	F	7	Not obese	12	28	29	matched (3)	3	532.5	0.56338
C2	Negativicutes	F	7	Not obese	12	28	29	matched (3)	26	532.5	4.88263
C2	OD1_class_incertae_sedis	F	7	Not obese	12	28	29	matched (3)	0.5	532.5	0.0938967
C2	SR1_class_incertae_sedis	F	7	Not obese	12	28	29	matched (3)	3.5	532.5	0.657277
C2	TM7_class_incertae_sedis	F	7	Not obese	12	28	29	matched (3)	9	532.5	1.69014
C20	Acidobacteria_Gp4	F	8	Not obese	15	11	23.7	matched (3)	0	500.5	0
C20	Acidobacteria_Gp6	F	8	Not obese	15	11	23.7	matched (3)	0	500.5	0
C20	Actinobacteria	F	8	Not obese	15	11	23.7	matched (3)	42	500.5	8.39161
C20	Bacteroidetes_unclassified	F	8	Not obese	15	11	23.7	matched (3)	5.5	500.5	1.0989
C20	Bacteroidia	F	8	Not obese	15	11	23.7	matched (3)	124	500.5	24.7752
C20	Sphingobacteria	F	8	Not obese	15	11	23.7	matched (3)	0.5	500.5	0.0999001
C20	Flavobacteria	F	8	Not obese	15	11	23.7	matched (3)	28	500.5	5.59441
C20	Chlamydiae	F	8	Not obese	15	11	23.7	matched (3)	0	500.5	0
C20	Anaerolineae	F	8	Not obese	15	11	23.7	matched (3)	0	500.5	0
C20	Deinococci	F	8	Not obese	15	11	23.7	matched (3)	0	500.5	0
C20	Fusobacteria	F	8	Not obese	15	11	23.7	matched (3)	23.5	500.5	4.6953
C20	Planctomycetes_unclassified	F	8	Not obese	15	11	23.7	matched (3)	0	500.5	0
C20	Phycisphaerae	F	8	Not obese	15	11	23.7	matched (3)	0	500.5	0
C20	Proteobacteria_unclassified	F	8	Not obese	15	11	23.7	matched (3)	2	500.5	0.3996
C20	Alphaproteobacteria	F	8	Not obese	15	11	23.7	matched (3)	0	500.5	0
C20	Betaproteobacteria	F	8	Not obese	15	11	23.7	matched (3)	65	500.5	12.987
C20	Deltaproteobacteria	F	8	Not obese	15	11	23.7	matched (3)	0	500.5	0
C20	Epsilonproteobacteria	F	8	Not obese	15	11	23.7	matched (3)	8	500.5	1.5984
C20	Gammaproteobacteria	F	8	Not obese	15	11	23.7	matched (3)	55.5	500.5	11.0889
C20	Spirochaetes	F	8	Not obese	15	11	23.7	matched (3)	5	500.5	0.999001
C20	Mollicutes	F	8	Not obese	15	11	23.7	matched (3)	1	500.5	0.1998
C20	Opitutae	F	8	Not obese	15	11	23.7	matched (3)	0	500.5	0
C20	Verrucomicrobiae	F	8	Not obese	15	11	23.7	matched (3)	0	500.5	0
C20	Bacteria_unclassified	F	8	Not obese	15	11	23.7	matched (3)	9	500.5	1.7982
C20	Bacilli	F	8	Not obese	15	11	23.7	matched (3)	42.5	500.5	8.49151
C20	Clostridia	F	8	Not obese	15	11	23.7	matched (3)	21.5	500.5	4.2957
C20	Erysipelotrichia	F	8	Not obese	15	11	23.7	matched (3)	1.5	500.5	0.2997
C20	Firmicutes_unclassified	F	8	Not obese	15	11	23.7	matched (3)	3.5	500.5	0.699301
C20	Negativicutes	F	8	Not obese	15	11	23.7	matched (3)	39.5	500.5	7.89211
C20	OD1_class_incertae_sedis	F	8	Not obese	15	11	23.7	matched (3)	0	500.5	0
C20	SR1_class_incertae_sedis	F	8	Not obese	15	11	23.7	matched (3)	4	500.5	0.799201
C20	TM7_class_incertae_sedis	F	8	Not obese	15	11	23.7	matched (3)	19	500.5	3.7962
C21	Acidobacteria_Gp4	M	9	Not obese	13	13	19.3	matched (3)	0	608	0
C21	Acidobacteria_Gp6	M	9	Not obese	13	13	19.3	matched (3)	0.5	608	0.0822368
C21	Actinobacteria	M	9	Not obese	13	13	19.3	matched (3)	51.5	608	8.4704
C21	Bacteroidetes_unclassified	M	9	Not obese	13	13	19.3	matched (3)	3	608	0.493421
C21	Bacteroidia	M	9	Not obese	13	13	19.3	matched (3)	148	608	24.3421
C21	Sphingobacteria	M	9	Not obese	13	13	19.3	matched (3)	0.5	608	0.0822368
C21	Flavobacteria	M	9	Not obese	13	13	19.3	matched (3)	34.5	608	5.67434
C21	Chlamydiae	M	9	Not obese	13	13	19.3	matched (3)	0.5	608	0.0822368
C21	Anaerolineae	M	9	Not obese	13	13	19.3	matched (3)	0	608	0
C21	Deinococci	M	9	Not obese	13	13	19.3	matched (3)	0	608	0
C21	Fusobacteria	M	9	Not obese	13	13	19.3	matched (3)	42	608	6.90789
C21	Planctomycetes_unclassified	M	9	Not obese	13	13	19.3	matched (3)	0	608	0
C21	Phycisphaerae	M	9	Not obese	13	13	19.3	matched (3)	0	608	0
C21	Proteobacteria_unclassified	M	9	Not obese	13	13	19.3	matched (3)	2	608	0.328947
C21	Alphaproteobacteria	M	9	Not obese	13	13	19.3	matched (3)	0.5	608	0.0822368
C21	Betaproteobacteria	M	9	Not obese	13	13	19.3	matched (3)	60	608	9.86842
C21	Deltaproteobacteria	M	9	Not obese	13	13	19.3	matched (3)	0.5	608	0.0822368
C21	Epsilonproteobacteria	M	9	Not obese	13	13	19.3	matched (3)	7.5	608	1.23355
C21	Gammaproteobacteria	M	9	Not obese	13	13	19.3	matched (3)	55	608	9.04605
C21	Spirochaetes	M	9	Not obese	13	13	19.3	matched (3)	9	608	1.48026
C21	Mollicutes	M	9	Not obese	13	13	19.3	matched (3)	1	608	0.164474
C21	Opitutae	M	9	Not obese	13	13	19.3	matched (3)	0	608	0
C21	Verrucomicrobiae	M	9	Not obese	13	13	19.3	matched (3)	0	608	0
C21	Bacteria_unclassified	M	9	Not obese	13	13	19.3	matched (3)	18.5	608	3.04276
C21	Bacilli	M	9	Not obese	13	13	19.3	matched (3)	61.5	608	10.1151
C21	Clostridia	M	9	Not obese	13	13	19.3	matched (3)	27.5	608	4.52303
C21	Erysipelotrichia	M	9	Not obese	13	13	19.3	matched (3)	3	608	0.493421
C21	Firmicutes_unclassified	M	9	Not obese	13	13	19.3	matched (3)	3	608	0.493421
C21	Negativicutes	M	9	Not obese	13	13	19.3	matched (3)	51	608	8.38816
C21	OD1_class_incertae_sedis	M	9	Not obese	13	13	19.3	matched (3)	0	608	0
C21	SR1_class_incertae_sedis	M	9	Not obese	13	13	19.3	matched (3)	2.5	608	0.411184
C21	TM7_class_incertae_sedis	M	9	Not obese	13	13	19.3	matched (3)	25	608	4.11184
C22	Acidobacteria_Gp4	F	11	Not obese	14	15	22.3	matched (3)	0	460.5	0
C22	Acidobacteria_Gp6	F	11	Not obese	14	15	22.3	matched (3)	0	460.5	0
C22	Actinobacteria	F	11	Not obese	14	15	22.3	matched (3)	55.5	460.5	12.0521
C22	Bacteroidetes_unclassified	F	11	Not obese	14	15	22.3	matched (3)	0	460.5	0
C22	Bacteroidia	F	11	Not obese	14	15	22.3	matched (3)	126.5	460.5	27.4701
C22	Sphingobacteria	F	11	Not obese	14	15	22.3	matched (3)	0	460.5	0
C22	Flavobacteria	F	11	Not obese	14	15	22.3	matched (3)	11	460.5	2.38871
C22	Chlamydiae	F	11	Not obese	14	15	22.3	matched (3)	0	460.5	0
C22	Anaerolineae	F	11	Not obese	14	15	22.3	matched (3)	0	460.5	0
C22	Deinococci	F	11	Not obese	14	15	22.3	matched (3)	0	460.5	0
C22	Fusobacteria	F	11	Not obese	14	15	22.3	matched (3)	19.5	460.5	4.23453
C22	Planctomycetes_unclassified	F	11	Not obese	14	15	22.3	matched (3)	0	460.5	0
C22	Phycisphaerae	F	11	Not obese	14	15	22.3	matched (3)	0	460.5	0
C22	Proteobacteria_unclassified	F	11	Not obese	14	15	22.3	matched (3)	0.5	460.5	0.108578
C22	Alphaproteobacteria	F	11	Not obese	14	15	22.3	matched (3)	0	460.5	0
C22	Betaproteobacteria	F	11	Not obese	14	15	22.3	matched (3)	22	460.5	4.77742
C22	Deltaproteobacteria	F	11	Not obese	14	15	22.3	matched (3)	0	460.5	0
C22	Epsilonproteobacteria	F	11	Not obese	14	15	22.3	matched (3)	11	460.5	2.38871
C22	Gammaproteobacteria	F	11	Not obese	14	15	22.3	matched (3)	41.5	460.5	9.01194
C22	Spirochaetes	F	11	Not obese	14	15	22.3	matched (3)	2	460.5	0.434311
C22	Mollicutes	F	11	Not obese	14	15	22.3	matched (3)	1	460.5	0.217155
C22	Opitutae	F	11	Not obese	14	15	22.3	matched (3)	0	460.5	0
C22	Verrucomicrobiae	F	11	Not obese	14	15	22.3	matched (3)	0	460.5	0
C22	Bacteria_unclassified	F	11	Not obese	14	15	22.3	matched (3)	10.5	460.5	2.28013
C22	Bacilli	F	11	Not obese	14	15	22.3	matched (3)	50.5	460.5	10.9663
C22	Clostridia	F	11	Not obese	14	15	22.3	matched (3)	15.5	460.5	3.36591
C22	Erysipelotrichia	F	11	Not obese	14	15	22.3	matched (3)	1	460.5	0.217155
C22	Firmicutes_unclassified	F	11	Not obese	14	15	22.3	matched (3)	2.5	460.5	0.542888
C22	Negativicutes	F	11	Not obese	14	15	22.3	matched (3)	78	460.5	16.9381
C22	OD1_class_incertae_sedis	F	11	Not obese	14	15	22.3	matched (3)	0	460.5	0
C22	SR1_class_incertae_sedis	F	11	Not obese	14	15	22.3	matched (3)	1	460.5	0.217155
C22	TM7_class_incertae_sedis	F	11	Not obese	14	15	22.3	matched (3)	11	460.5	2.38871
C23	Acidobacteria_Gp4	F	9	Not obese	15	23	21.3	matched (3)	0	429	0
C23	Acidobacteria_Gp6	F	9	Not obese	15	23	21.3	matched (3)	0	429	0
C23	Actinobacteria	F	9	Not obese	15	23	21.3	matched (3)	44	429	10.2564
C23	Bacteroidetes_unclassified	F	9	Not obese	15	23	21.3	matched (3)	2.5	429	0.582751
C23	Bacteroidia	F	9	Not obese	15	23	21.3	matched (3)	100	429	23.31
C23	Sphingobacteria	F	9	Not obese	15	23	21.3	matched (3)	0	429	0
C23	Flavobacteria	F	9	Not obese	15	23	21.3	matched (3)	11.5	429	2.68065
C23	Chlamydiae	F	9	Not obese	15	23	21.3	matched (3)	0	429	0
C23	Anaerolineae	F	9	Not obese	15	23	21.3	matched (3)	0	429	0
C23	Deinococci	F	9	Not obese	15	23	21.3	matched (3)	0	429	0
C23	Fusobacteria	F	9	Not obese	15	23	21.3	matched (3)	30.5	429	7.10956
C23	Planctomycetes_unclassified	F	9	Not obese	15	23	21.3	matched (3)	0	429	0
C23	Phycisphaerae	F	9	Not obese	15	23	21.3	matched (3)	0	429	0
C23	Proteobacteria_unclassified	F	9	Not obese	15	23	21.3	matched (3)	0	429	0
C23	Alphaproteobacteria	F	9	Not obese	15	23	21.3	matched (3)	0	429	0
C23	Betaproteobacteria	F	9	Not obese	15	23	21.3	matched (3)	32.5	429	7.57576
C23	Deltaproteobacteria	F	9	Not obese	15	23	21.3	matched (3)	0	429	0
C23	Epsilonproteobacteria	F	9	Not obese	15	23	21.3	matched (3)	9	429	2.0979
C23	Gammaproteobacteria	F	9	Not obese	15	23	21.3	matched (3)	30	429	6.99301
C23	Spirochaetes	F	9	Not obese	15	23	21.3	matched (3)	6.5	429	1.51515
C23	Mollicutes	F	9	Not obese	15	23	21.3	matched (3)	1	429	0.2331
C23	Opitutae	F	9	Not obese	15	23	21.3	matched (3)	0	429	0
C23	Verrucomicrobiae	F	9	Not obese	15	23	21.3	matched (3)	0	429	0
C23	Bacteria_unclassified	F	9	Not obese	15	23	21.3	matched (3)	12.5	429	2.91375
C23	Bacilli	F	9	Not obese	15	23	21.3	matched (3)	45.5	429	10.6061
C23	Clostridia	F	9	Not obese	15	23	21.3	matched (3)	24	429	5.59441
C23	Erysipelotrichia	F	9	Not obese	15	23	21.3	matched (3)	2.5	429	0.582751
C23	Firmicutes_unclassified	F	9	Not obese	15	23	21.3	matched (3)	5	429	1.1655
C23	Negativicutes	F	9	Not obese	15	23	21.3	matched (3)	47	429	10.9557
C23	OD1_class_incertae_sedis	F	9	Not obese	15	23	21.3	matched (3)	0	429	0
C23	SR1_class_incertae_sedis	F	9	Not obese	15	23	21.3	matched (3)	2	429	0.4662
C23	TM7_class_incertae_sedis	F	9	Not obese	15	23	21.3	matched (3)	23	429	5.36131
C24	Acidobacteria_Gp4	F	11	Not obese	9	27	25	matched (3)	0	497.5	0
C24	Acidobacteria_Gp6	F	11	Not obese	9	27	25	matched (3)	0	497.5	0
C24	Actinobacteria	F	11	Not obese	9	27	25	matched (3)	44.5	497.5	8.94472
C24	Bacteroidetes_unclassified	F	11	Not obese	9	27	25	matched (3)	5.5	497.5	1.10553
C24	Bacteroidia	F	11	Not obese	9	27	25	matched (3)	142	497.5	28.5427
C24	Sphingobacteria	F	11	Not obese	9	27	25	matched (3)	0	497.5	0
C24	Flavobacteria	F	11	Not obese	9	27	25	matched (3)	30	497.5	6.03015
C24	Chlamydiae	F	11	Not obese	9	27	25	matched (3)	0	497.5	0
C24	Anaerolineae	F	11	Not obese	9	27	25	matched (3)	0	497.5	0
C24	Deinococci	F	11	Not obese	9	27	25	matched (3)	0	497.5	0
C24	Fusobacteria	F	11	Not obese	9	27	25	matched (3)	35	497.5	7.03518
C24	Planctomycetes_unclassified	F	11	Not obese	9	27	25	matched (3)	0	497.5	0
C24	Phycisphaerae	F	11	Not obese	9	27	25	matched (3)	0	497.5	0
C24	Proteobacteria_unclassified	F	11	Not obese	9	27	25	matched (3)	1.5	497.5	0.301508
C24	Alphaproteobacteria	F	11	Not obese	9	27	25	matched (3)	0.5	497.5	0.100503
C24	Betaproteobacteria	F	11	Not obese	9	27	25	matched (3)	36.5	497.5	7.33668
C24	Deltaproteobacteria	F	11	Not obese	9	27	25	matched (3)	0	497.5	0
C24	Epsilonproteobacteria	F	11	Not obese	9	27	25	matched (3)	6.5	497.5	1.30653
C24	Gammaproteobacteria	F	11	Not obese	9	27	25	matched (3)	32.5	497.5	6.53266
C24	Spirochaetes	F	11	Not obese	9	27	25	matched (3)	9.5	497.5	1.90955
C24	Mollicutes	F	11	Not obese	9	27	25	matched (3)	0	497.5	0
C24	Opitutae	F	11	Not obese	9	27	25	matched (3)	0	497.5	0
C24	Verrucomicrobiae	F	11	Not obese	9	27	25	matched (3)	0.5	497.5	0.100503
C24	Bacteria_unclassified	F	11	Not obese	9	27	25	matched (3)	11.5	497.5	2.31156
C24	Bacilli	F	11	Not obese	9	27	25	matched (3)	50.5	497.5	10.1508
C24	Clostridia	F	11	Not obese	9	27	25	matched (3)	25	497.5	5.02513
C24	Erysipelotrichia	F	11	Not obese	9	27	25	matched (3)	2	497.5	0.40201
C24	Firmicutes_unclassified	F	11	Not obese	9	27	25	matched (3)	4.5	497.5	0.904523
C24	Negativicutes	F	11	Not obese	9	27	25	matched (3)	44	497.5	8.84422
C24	OD1_class_incertae_sedis	F	11	Not obese	9	27	25	matched (3)	0	497.5	0
C24	SR1_class_incertae_sedis	F	11	Not obese	9	27	25	matched (3)	3	497.5	0.603015
C24	TM7_class_incertae_sedis	F	11	Not obese	9	27	25	matched (3)	12.5	497.5	2.51256
C25	Acidobacteria_Gp4	F	10	Not obese	12	29	25.3	matched (3)	0	492.5	0
C25	Acidobacteria_Gp6	F	10	Not obese	12	29	25.3	matched (3)	0	492.5	0
C25	Actinobacteria	F	10	Not obese	12	29	25.3	matched (3)	33	492.5	6.70051
C25	Bacteroidetes_unclassified	F	10	Not obese	12	29	25.3	matched (3)	10	492.5	2.03046
C25	Bacteroidia	F	10	Not obese	12	29	25.3	matched (3)	119	492.5	24.1624
C25	Sphingobacteria	F	10	Not obese	12	29	25.3	matched (3)	0	492.5	0
C25	Flavobacteria	F	10	Not obese	12	29	25.3	matched (3)	33.5	492.5	6.80203
C25	Chlamydiae	F	10	Not obese	12	29	25.3	matched (3)	0	492.5	0
C25	Anaerolineae	F	10	Not obese	12	29	25.3	matched (3)	0	492.5	0
C25	Deinococci	F	10	Not obese	12	29	25.3	matched (3)	0	492.5	0
C25	Fusobacteria	F	10	Not obese	12	29	25.3	matched (3)	28	492.5	5.68528
C25	Planctomycetes_unclassified	F	10	Not obese	12	29	25.3	matched (3)	0	492.5	0
C25	Phycisphaerae	F	10	Not obese	12	29	25.3	matched (3)	0	492.5	0
C25	Proteobacteria_unclassified	F	10	Not obese	12	29	25.3	matched (3)	2.5	492.5	0.507614
C25	Alphaproteobacteria	F	10	Not obese	12	29	25.3	matched (3)	0	492.5	0
C25	Betaproteobacteria	F	10	Not obese	12	29	25.3	matched (3)	55	492.5	11.1675
C25	Deltaproteobacteria	F	10	Not obese	12	29	25.3	matched (3)	0	492.5	0
C25	Epsilonproteobacteria	F	10	Not obese	12	29	25.3	matched (3)	4.5	492.5	0.913706
C25	Gammaproteobacteria	F	10	Not obese	12	29	25.3	matched (3)	37	492.5	7.51269
C25	Spirochaetes	F	10	Not obese	12	29	25.3	matched (3)	6	492.5	1.21827
C25	Mollicutes	F	10	Not obese	12	29	25.3	matched (3)	1	492.5	0.203046
C25	Opitutae	F	10	Not obese	12	29	25.3	matched (3)	0	492.5	0
C25	Verrucomicrobiae	F	10	Not obese	12	29	25.3	matched (3)	0	492.5	0
C25	Bacteria_unclassified	F	10	Not obese	12	29	25.3	matched (3)	13.5	492.5	2.74112
C25	Bacilli	F	10	Not obese	12	29	25.3	matched (3)	63.5	492.5	12.8934
C25	Clostridia	F	10	Not obese	12	29	25.3	matched (3)	25	492.5	5.07614
C25	Erysipelotrichia	F	10	Not obese	12	29	25.3	matched (3)	3	492.5	0.609137
C25	Firmicutes_unclassified	F	10	Not obese	12	29	25.3	matched (3)	2	492.5	0.406091
C25	Negativicutes	F	10	Not obese	12	29	25.3	matched (3)	40.5	492.5	8.22335
C25	OD1_class_incertae_sedis	F	10	Not obese	12	29	25.3	matched (3)	0	492.5	0
C25	SR1_class_incertae_sedis	F	10	Not obese	12	29	25.3	matched (3)	3.5	492.5	0.71066
C25	TM7_class_incertae_sedis	F	10	Not obese	12	29	25.3	matched (3)	12	492.5	2.43655
C26	Acidobacteria_Gp4	M	10	Not obese	12	27	25	matched (3)	0	544	0
C26	Acidobacteria_Gp6	M	10	Not obese	12	27	25	matched (3)	0	544	0
C26	Actinobacteria	M	10	Not obese	12	27	25	matched (3)	58.5	544	10.7537
C26	Bacteroidetes_unclassified	M	10	Not obese	12	27	25	matched (3)	4	544	0.735294
C26	Bacteroidia	M	10	Not obese	12	27	25	matched (3)	147	544	27.0221
C26	Sphingobacteria	M	10	Not obese	12	27	25	matched (3)	0	544	0
C26	Flavobacteria	M	10	Not obese	12	27	25	matched (3)	21	544	3.86029
C26	Chlamydiae	M	10	Not obese	12	27	25	matched (3)	0	544	0
C26	Anaerolineae	M	10	Not obese	12	27	25	matched (3)	0	544	0
C26	Deinococci	M	10	Not obese	12	27	25	matched (3)	0	544	0
C26	Fusobacteria	M	10	Not obese	12	27	25	matched (3)	29	544	5.33088
C26	Planctomycetes_unclassified	M	10	Not obese	12	27	25	matched (3)	0	544	0
C26	Phycisphaerae	M	10	Not obese	12	27	25	matched (3)	0	544	0
C26	Proteobacteria_unclassified	M	10	Not obese	12	27	25	matched (3)	0	544	0
C26	Alphaproteobacteria	M	10	Not obese	12	27	25	matched (3)	0	544	0
C26	Betaproteobacteria	M	10	Not obese	12	27	25	matched (3)	35.5	544	6.52574
C26	Deltaproteobacteria	M	10	Not obese	12	27	25	matched (3)	0	544	0
C26	Epsilonproteobacteria	M	10	Not obese	12	27	25	matched (3)	13	544	2.38971
C26	Gammaproteobacteria	M	10	Not obese	12	27	25	matched (3)	26	544	4.77941
C26	Spirochaetes	M	10	Not obese	12	27	25	matched (3)	3	544	0.551471
C26	Mollicutes	M	10	Not obese	12	27	25	matched (3)	1	544	0.183824
C26	Opitutae	M	10	Not obese	12	27	25	matched (3)	0	544	0
C26	Verrucomicrobiae	M	10	Not obese	12	27	25	matched (3)	0	544	0
C26	Bacteria_unclassified	M	10	Not obese	12	27	25	matched (3)	22	544	4.04412
C26	Bacilli	M	10	Not obese	12	27	25	matched (3)	66.5	544	12.2243
C26	Clostridia	M	10	Not obese	12	27	25	matched (3)	25	544	4.59559
C26	Erysipelotrichia	M	10	Not obese	12	27	25	matched (3)	6.5	544	1.19485
C26	Firmicutes_unclassified	M	10	Not obese	12	27	25	matched (3)	5.5	544	1.01103
C26	Negativicutes	M	10	Not obese	12	27	25	matched (3)	58	544	10.6618
C26	OD1_class_incertae_sedis	M	10	Not obese	12	27	25	matched (3)	0	544	0
C26	SR1_class_incertae_sedis	M	10	Not obese	12	27	25	matched (3)	1	544	0.183824
C26	TM7_class_incertae_sedis	M	10	Not obese	12	27	25	matched (3)	21.5	544	3.95221
C27	Acidobacteria_Gp4	F	9	Not obese	10	36	30	matched (3)	0	569	0
C27	Acidobacteria_Gp6	F	9	Not obese	10	36	30	matched (3)	0	569	0
C27	Actinobacteria	F	9	Not obese	10	36	30	matched (3)	42	569	7.38137
C27	Bacteroidetes_unclassified	F	9	Not obese	10	36	30	matched (3)	4	569	0.702988
C27	Bacteroidia	F	9	Not obese	10	36	30	matched (3)	152	569	26.7135
C27	Sphingobacteria	F	9	Not obese	10	36	30	matched (3)	0	569	0
C27	Flavobacteria	F	9	Not obese	10	36	30	matched (3)	27	569	4.74517
C27	Chlamydiae	F	9	Not obese	10	36	30	matched (3)	0	569	0
C27	Anaerolineae	F	9	Not obese	10	36	30	matched (3)	0	569	0
C27	Deinococci	F	9	Not obese	10	36	30	matched (3)	0	569	0
C27	Fusobacteria	F	9	Not obese	10	36	30	matched (3)	26	569	4.56942
C27	Planctomycetes_unclassified	F	9	Not obese	10	36	30	matched (3)	0	569	0
C27	Phycisphaerae	F	9	Not obese	10	36	30	matched (3)	0	569	0
C27	Proteobacteria_unclassified	F	9	Not obese	10	36	30	matched (3)	4	569	0.702988
C27	Alphaproteobacteria	F	9	Not obese	10	36	30	matched (3)	0	569	0
C27	Betaproteobacteria	F	9	Not obese	10	36	30	matched (3)	69	569	12.1265
C27	Deltaproteobacteria	F	9	Not obese	10	36	30	matched (3)	0	569	0
C27	Epsilonproteobacteria	F	9	Not obese	10	36	30	matched (3)	7	569	1.23023
C27	Gammaproteobacteria	F	9	Not obese	10	36	30	matched (3)	43	569	7.55712
C27	Spirochaetes	F	9	Not obese	10	36	30	matched (3)	4	569	0.702988
C27	Mollicutes	F	9	Not obese	10	36	30	matched (3)	0	569	0
C27	Opitutae	F	9	Not obese	10	36	30	matched (3)	0	569	0
C27	Verrucomicrobiae	F	9	Not obese	10	36	30	matched (3)	0	569	0
C27	Bacteria_unclassified	F	9	Not obese	10	36	30	matched (3)	26	569	4.56942
C27	Bacilli	F	9	Not obese	10	36	30	matched (3)	50	569	8.78735
C27	Clostridia	F	9	Not obese	10	36	30	matched (3)	20	569	3.51494
C27	Erysipelotrichia	F	9	Not obese	10	36	30	matched (3)	6	569	1.05448
C27	Firmicutes_unclassified	F	9	Not obese	10	36	30	matched (3)	5	569	0.878735
C27	Negativicutes	F	9	Not obese	10	36	30	matched (3)	58	569	10.1933
C27	OD1_class_incertae_sedis	F	9	Not obese	10	36	30	matched (3)	1	569	0.175747
C27	SR1_class_incertae_sedis	F	9	Not obese	10	36	30	matched (3)	1	569	0.175747
C27	TM7_class_incertae_sedis	F	9	Not obese	10	36	30	matched (3)	24	569	4.21793
C28	Acidobacteria_Gp4	F	12	Not obese	15	20	28.3	matched (3)	0	379	0
C28	Acidobacteria_Gp6	F	12	Not obese	15	20	28.3	matched (3)	0	379	0
C28	Actinobacteria	F	12	Not obese	15	20	28.3	matched (3)	28	379	7.38786
C28	Bacteroidetes_unclassified	F	12	Not obese	15	20	28.3	matched (3)	2.5	379	0.659631
C28	Bacteroidia	F	12	Not obese	15	20	28.3	matched (3)	91.5	379	24.1425
C28	Sphingobacteria	F	12	Not obese	15	20	28.3	matched (3)	1	379	0.263852
C28	Flavobacteria	F	12	Not obese	15	20	28.3	matched (3)	15.5	379	4.08971
C28	Chlamydiae	F	12	Not obese	15	20	28.3	matched (3)	0	379	0
C28	Anaerolineae	F	12	Not obese	15	20	28.3	matched (3)	0	379	0
C28	Deinococci	F	12	Not obese	15	20	28.3	matched (3)	0	379	0
C28	Fusobacteria	F	12	Not obese	15	20	28.3	matched (3)	21	379	5.5409
C28	Planctomycetes_unclassified	F	12	Not obese	15	20	28.3	matched (3)	0	379	0
C28	Phycisphaerae	F	12	Not obese	15	20	28.3	matched (3)	0	379	0
C28	Proteobacteria_unclassified	F	12	Not obese	15	20	28.3	matched (3)	1.5	379	0.395778
C28	Alphaproteobacteria	F	12	Not obese	15	20	28.3	matched (3)	0.5	379	0.131926
C28	Betaproteobacteria	F	12	Not obese	15	20	28.3	matched (3)	29.5	379	7.78364
C28	Deltaproteobacteria	F	12	Not obese	15	20	28.3	matched (3)	0	379	0
C28	Epsilonproteobacteria	F	12	Not obese	15	20	28.3	matched (3)	8	379	2.11082
C28	Gammaproteobacteria	F	12	Not obese	15	20	28.3	matched (3)	55	379	14.5119
C28	Spirochaetes	F	12	Not obese	15	20	28.3	matched (3)	1	379	0.263852
C28	Mollicutes	F	12	Not obese	15	20	28.3	matched (3)	0	379	0
C28	Opitutae	F	12	Not obese	15	20	28.3	matched (3)	0	379	0
C28	Verrucomicrobiae	F	12	Not obese	15	20	28.3	matched (3)	0	379	0
C28	Bacteria_unclassified	F	12	Not obese	15	20	28.3	matched (3)	7.5	379	1.97889
C28	Bacilli	F	12	Not obese	15	20	28.3	matched (3)	42.5	379	11.2137
C28	Clostridia	F	12	Not obese	15	20	28.3	matched (3)	16.5	379	4.35356
C28	Erysipelotrichia	F	12	Not obese	15	20	28.3	matched (3)	1	379	0.263852
C28	Firmicutes_unclassified	F	12	Not obese	15	20	28.3	matched (3)	0.5	379	0.131926
C28	Negativicutes	F	12	Not obese	15	20	28.3	matched (3)	51.5	379	13.5884
C28	OD1_class_incertae_sedis	F	12	Not obese	15	20	28.3	matched (3)	0	379	0
C28	SR1_class_incertae_sedis	F	12	Not obese	15	20	28.3	matched (3)	0	379	0
C28	TM7_class_incertae_sedis	F	12	Not obese	15	20	28.3	matched (3)	4.5	379	1.18734
C29	Acidobacteria_Gp4	M	10	Not obese	12	28	25	matched (3)	0	482	0
C29	Acidobacteria_Gp6	M	10	Not obese	12	28	25	matched (3)	0	482	0
C29	Actinobacteria	M	10	Not obese	12	28	25	matched (3)	38.5	482	7.98755
C29	Bacteroidetes_unclassified	M	10	Not obese	12	28	25	matched (3)	4.5	482	0.93361
C29	Bacteroidia	M	10	Not obese	12	28	25	matched (3)	128	482	26.556
C29	Sphingobacteria	M	10	Not obese	12	28	25	matched (3)	0	482	0
C29	Flavobacteria	M	10	Not obese	12	28	25	matched (3)	24.5	482	5.08299
C29	Chlamydiae	M	10	Not obese	12	28	25	matched (3)	0	482	0
C29	Anaerolineae	M	10	Not obese	12	28	25	matched (3)	0	482	0
C29	Deinococci	M	10	Not obese	12	28	25	matched (3)	0	482	0
C29	Fusobacteria	M	10	Not obese	12	28	25	matched (3)	28	482	5.80913
C29	Planctomycetes_unclassified	M	10	Not obese	12	28	25	matched (3)	0	482	0
C29	Phycisphaerae	M	10	Not obese	12	28	25	matched (3)	0	482	0
C29	Proteobacteria_unclassified	M	10	Not obese	12	28	25	matched (3)	1	482	0.207469
C29	Alphaproteobacteria	M	10	Not obese	12	28	25	matched (3)	1	482	0.207469
C29	Betaproteobacteria	M	10	Not obese	12	28	25	matched (3)	39.5	482	8.19502
C29	Deltaproteobacteria	M	10	Not obese	12	28	25	matched (3)	0.5	482	0.103734
C29	Epsilonproteobacteria	M	10	Not obese	12	28	25	matched (3)	4.5	482	0.93361
C29	Gammaproteobacteria	M	10	Not obese	12	28	25	matched (3)	48.5	482	10.0622
C29	Spirochaetes	M	10	Not obese	12	28	25	matched (3)	3	482	0.622407
C29	Mollicutes	M	10	Not obese	12	28	25	matched (3)	1	482	0.207469
C29	Opitutae	M	10	Not obese	12	28	25	matched (3)	0	482	0
C29	Verrucomicrobiae	M	10	Not obese	12	28	25	matched (3)	0.5	482	0.103734
C29	Bacteria_unclassified	M	10	Not obese	12	28	25	matched (3)	10	482	2.07469
C29	Bacilli	M	10	Not obese	12	28	25	matched (3)	70	482	14.5228
C29	Clostridia	M	10	Not obese	12	28	25	matched (3)	20	482	4.14938
C29	Erysipelotrichia	M	10	Not obese	12	28	25	matched (3)	1	482	0.207469
C29	Firmicutes_unclassified	M	10	Not obese	12	28	25	matched (3)	3	482	0.622407
C29	Negativicutes	M	10	Not obese	12	28	25	matched (3)	43	482	8.92116
C29	OD1_class_incertae_sedis	M	10	Not obese	12	28	25	matched (3)	0	482	0
C29	SR1_class_incertae_sedis	M	10	Not obese	12	28	25	matched (3)	3	482	0.622407
C29	TM7_class_incertae_sedis	M	10	Not obese	12	28	25	matched (3)	9	482	1.86722
C3	Acidobacteria_Gp4	M	8	Not obese	13	19	16.3	matched (3)	0	466	0
C3	Acidobacteria_Gp6	M	8	Not obese	13	19	16.3	matched (3)	0	466	0
C3	Actinobacteria	M	8	Not obese	13	19	16.3	matched (3)	26	466	5.5794
C3	Bacteroidetes_unclassified	M	8	Not obese	13	19	16.3	matched (3)	5.5	466	1.18026
C3	Bacteroidia	M	8	Not obese	13	19	16.3	matched (3)	108.5	466	23.2833
C3	Sphingobacteria	M	8	Not obese	13	19	16.3	matched (3)	0	466	0
C3	Flavobacteria	M	8	Not obese	13	19	16.3	matched (3)	38	466	8.15451
C3	Chlamydiae	M	8	Not obese	13	19	16.3	matched (3)	0	466	0
C3	Anaerolineae	M	8	Not obese	13	19	16.3	matched (3)	0	466	0
C3	Deinococci	M	8	Not obese	13	19	16.3	matched (3)	0	466	0
C3	Fusobacteria	M	8	Not obese	13	19	16.3	matched (3)	33.5	466	7.18884
C3	Planctomycetes_unclassified	M	8	Not obese	13	19	16.3	matched (3)	0	466	0
C3	Phycisphaerae	M	8	Not obese	13	19	16.3	matched (3)	0	466	0
C3	Proteobacteria_unclassified	M	8	Not obese	13	19	16.3	matched (3)	1	466	0.214592
C3	Alphaproteobacteria	M	8	Not obese	13	19	16.3	matched (3)	0	466	0
C3	Betaproteobacteria	M	8	Not obese	13	19	16.3	matched (3)	42.5	466	9.12017
C3	Deltaproteobacteria	M	8	Not obese	13	19	16.3	matched (3)	0	466	0
C3	Epsilonproteobacteria	M	8	Not obese	13	19	16.3	matched (3)	4	466	0.858369
C3	Gammaproteobacteria	M	8	Not obese	13	19	16.3	matched (3)	22	466	4.72103
C3	Spirochaetes	M	8	Not obese	13	19	16.3	matched (3)	5	466	1.07296
C3	Mollicutes	M	8	Not obese	13	19	16.3	matched (3)	0.5	466	0.107296
C3	Opitutae	M	8	Not obese	13	19	16.3	matched (3)	0	466	0
C3	Verrucomicrobiae	M	8	Not obese	13	19	16.3	matched (3)	0	466	0
C3	Bacteria_unclassified	M	8	Not obese	13	19	16.3	matched (3)	30	466	6.43777
C3	Bacilli	M	8	Not obese	13	19	16.3	matched (3)	65.5	466	14.0558
C3	Clostridia	M	8	Not obese	13	19	16.3	matched (3)	24.5	466	5.25751
C3	Erysipelotrichia	M	8	Not obese	13	19	16.3	matched (3)	3.5	466	0.751073
C3	Firmicutes_unclassified	M	8	Not obese	13	19	16.3	matched (3)	1	466	0.214592
C3	Negativicutes	M	8	Not obese	13	19	16.3	matched (3)	21.5	466	4.61373
C3	OD1_class_incertae_sedis	M	8	Not obese	13	19	16.3	matched (3)	0	466	0
C3	SR1_class_incertae_sedis	M	8	Not obese	13	19	16.3	matched (3)	13.5	466	2.897
C3	TM7_class_incertae_sedis	M	8	Not obese	13	19	16.3	matched (3)	20	466	4.29185
C30	Acidobacteria_Gp4	M	11	Not obese	11	8	36.3	matched (3)	0	580	0
C30	Acidobacteria_Gp6	M	11	Not obese	11	8	36.3	matched (3)	0	580	0
C30	Actinobacteria	M	11	Not obese	11	8	36.3	matched (3)	36	580	6.2069
C30	Bacteroidetes_unclassified	M	11	Not obese	11	8	36.3	matched (3)	4.5	580	0.775862
C30	Bacteroidia	M	11	Not obese	11	8	36.3	matched (3)	129	580	22.2414
C30	Sphingobacteria	M	11	Not obese	11	8	36.3	matched (3)	0	580	0
C30	Flavobacteria	M	11	Not obese	11	8	36.3	matched (3)	46	580	7.93103
C30	Chlamydiae	M	11	Not obese	11	8	36.3	matched (3)	0	580	0
C30	Anaerolineae	M	11	Not obese	11	8	36.3	matched (3)	0	580	0
C30	Deinococci	M	11	Not obese	11	8	36.3	matched (3)	0.5	580	0.0862069
C30	Fusobacteria	M	11	Not obese	11	8	36.3	matched (3)	40	580	6.89655
C30	Planctomycetes_unclassified	M	11	Not obese	11	8	36.3	matched (3)	0	580	0
C30	Phycisphaerae	M	11	Not obese	11	8	36.3	matched (3)	0	580	0
C30	Proteobacteria_unclassified	M	11	Not obese	11	8	36.3	matched (3)	2	580	0.344828
C30	Alphaproteobacteria	M	11	Not obese	11	8	36.3	matched (3)	0	580	0
C30	Betaproteobacteria	M	11	Not obese	11	8	36.3	matched (3)	70	580	12.069
C30	Deltaproteobacteria	M	11	Not obese	11	8	36.3	matched (3)	0	580	0
C30	Epsilonproteobacteria	M	11	Not obese	11	8	36.3	matched (3)	6.5	580	1.12069
C30	Gammaproteobacteria	M	11	Not obese	11	8	36.3	matched (3)	40.5	580	6.98276
C30	Spirochaetes	M	11	Not obese	11	8	36.3	matched (3)	5	580	0.862069
C30	Mollicutes	M	11	Not obese	11	8	36.3	matched (3)	0	580	0
C30	Opitutae	M	11	Not obese	11	8	36.3	matched (3)	0	580	0
C30	Verrucomicrobiae	M	11	Not obese	11	8	36.3	matched (3)	0	580	0
C30	Bacteria_unclassified	M	11	Not obese	11	8	36.3	matched (3)	27	580	4.65517
C30	Bacilli	M	11	Not obese	11	8	36.3	matched (3)	75.5	580	13.0172
C30	Clostridia	M	11	Not obese	11	8	36.3	matched (3)	19	580	3.27586
C30	Erysipelotrichia	M	11	Not obese	11	8	36.3	matched (3)	1	580	0.172414
C30	Firmicutes_unclassified	M	11	Not obese	11	8	36.3	matched (3)	5	580	0.862069
C30	Negativicutes	M	11	Not obese	11	8	36.3	matched (3)	51.5	580	8.87931
C30	OD1_class_incertae_sedis	M	11	Not obese	11	8	36.3	matched (3)	0	580	0
C30	SR1_class_incertae_sedis	M	11	Not obese	11	8	36.3	matched (3)	2.5	580	0.431034
C30	TM7_class_incertae_sedis	M	11	Not obese	11	8	36.3	matched (3)	18.5	580	3.18966
C31	Acidobacteria_Gp4	M	9	Not obese	14	23	20.7	matched (3)	0	568	0
C31	Acidobacteria_Gp6	M	9	Not obese	14	23	20.7	matched (3)	0	568	0
C31	Actinobacteria	M	9	Not obese	14	23	20.7	matched (3)	61.5	568	10.8275
C31	Bacteroidetes_unclassified	M	9	Not obese	14	23	20.7	matched (3)	5.5	568	0.96831
C31	Bacteroidia	M	9	Not obese	14	23	20.7	matched (3)	109	568	19.1901
C31	Sphingobacteria	M	9	Not obese	14	23	20.7	matched (3)	0	568	0
C31	Flavobacteria	M	9	Not obese	14	23	20.7	matched (3)	26.5	568	4.66549
C31	Chlamydiae	M	9	Not obese	14	23	20.7	matched (3)	0	568	0
C31	Anaerolineae	M	9	Not obese	14	23	20.7	matched (3)	0	568	0
C31	Deinococci	M	9	Not obese	14	23	20.7	matched (3)	0	568	0
C31	Fusobacteria	M	9	Not obese	14	23	20.7	matched (3)	36	568	6.33803
C31	Planctomycetes_unclassified	M	9	Not obese	14	23	20.7	matched (3)	0	568	0
C31	Phycisphaerae	M	9	Not obese	14	23	20.7	matched (3)	0	568	0
C31	Proteobacteria_unclassified	M	9	Not obese	14	23	20.7	matched (3)	1	568	0.176056
C31	Alphaproteobacteria	M	9	Not obese	14	23	20.7	matched (3)	0	568	0
C31	Betaproteobacteria	M	9	Not obese	14	23	20.7	matched (3)	52	568	9.15493
C31	Deltaproteobacteria	M	9	Not obese	14	23	20.7	matched (3)	0	568	0
C31	Epsilonproteobacteria	M	9	Not obese	14	23	20.7	matched (3)	10	568	1.76056
C31	Gammaproteobacteria	M	9	Not obese	14	23	20.7	matched (3)	45	568	7.92254
C31	Spirochaetes	M	9	Not obese	14	23	20.7	matched (3)	3	568	0.528169
C31	Mollicutes	M	9	Not obese	14	23	20.7	matched (3)	0	568	0
C31	Opitutae	M	9	Not obese	14	23	20.7	matched (3)	0	568	0
C31	Verrucomicrobiae	M	9	Not obese	14	23	20.7	matched (3)	0	568	0
C31	Bacteria_unclassified	M	9	Not obese	14	23	20.7	matched (3)	25.5	568	4.48944
C31	Bacilli	M	9	Not obese	14	23	20.7	matched (3)	106.5	568	18.75
C31	Clostridia	M	9	Not obese	14	23	20.7	matched (3)	20.5	568	3.60915
C31	Erysipelotrichia	M	9	Not obese	14	23	20.7	matched (3)	1	568	0.176056
C31	Firmicutes_unclassified	M	9	Not obese	14	23	20.7	matched (3)	3	568	0.528169
C31	Negativicutes	M	9	Not obese	14	23	20.7	matched (3)	46	568	8.09859
C31	OD1_class_incertae_sedis	M	9	Not obese	14	23	20.7	matched (3)	0	568	0
C31	SR1_class_incertae_sedis	M	9	Not obese	14	23	20.7	matched (3)	1.5	568	0.264085
C31	TM7_class_incertae_sedis	M	9	Not obese	14	23	20.7	matched (3)	14.5	568	2.55282
C32	Acidobacteria_Gp4	M	6	Not obese	10	28	29.7	matched (3)	0	493	0
C32	Acidobacteria_Gp6	M	6	Not obese	10	28	29.7	matched (3)	0	493	0
C32	Actinobacteria	M	6	Not obese	10	28	29.7	matched (3)	53.5	493	10.8519
C32	Bacteroidetes_unclassified	M	6	Not obese	10	28	29.7	matched (3)	1	493	0.20284
C32	Bacteroidia	M	6	Not obese	10	28	29.7	matched (3)	120	493	24.3408
C32	Sphingobacteria	M	6	Not obese	10	28	29.7	matched (3)	0	493	0
C32	Flavobacteria	M	6	Not obese	10	28	29.7	matched (3)	28	493	5.67951
C32	Chlamydiae	M	6	Not obese	10	28	29.7	matched (3)	0	493	0
C32	Anaerolineae	M	6	Not obese	10	28	29.7	matched (3)	0	493	0
C32	Deinococci	M	6	Not obese	10	28	29.7	matched (3)	0	493	0
C32	Fusobacteria	M	6	Not obese	10	28	29.7	matched (3)	33	493	6.69371
C32	Planctomycetes_unclassified	M	6	Not obese	10	28	29.7	matched (3)	0	493	0
C32	Phycisphaerae	M	6	Not obese	10	28	29.7	matched (3)	0	493	0
C32	Proteobacteria_unclassified	M	6	Not obese	10	28	29.7	matched (3)	0.5	493	0.10142
C32	Alphaproteobacteria	M	6	Not obese	10	28	29.7	matched (3)	0.5	493	0.10142
C32	Betaproteobacteria	M	6	Not obese	10	28	29.7	matched (3)	49.5	493	10.0406
C32	Deltaproteobacteria	M	6	Not obese	10	28	29.7	matched (3)	0	493	0
C32	Epsilonproteobacteria	M	6	Not obese	10	28	29.7	matched (3)	6	493	1.21704
C32	Gammaproteobacteria	M	6	Not obese	10	28	29.7	matched (3)	23.5	493	4.76673
C32	Spirochaetes	M	6	Not obese	10	28	29.7	matched (3)	0.5	493	0.10142
C32	Mollicutes	M	6	Not obese	10	28	29.7	matched (3)	0	493	0
C32	Opitutae	M	6	Not obese	10	28	29.7	matched (3)	0	493	0
C32	Verrucomicrobiae	M	6	Not obese	10	28	29.7	matched (3)	0	493	0
C32	Bacteria_unclassified	M	6	Not obese	10	28	29.7	matched (3)	21	493	4.25963
C32	Bacilli	M	6	Not obese	10	28	29.7	matched (3)	64.5	493	13.0832
C32	Clostridia	M	6	Not obese	10	28	29.7	matched (3)	19.5	493	3.95538
C32	Erysipelotrichia	M	6	Not obese	10	28	29.7	matched (3)	4	493	0.811359
C32	Firmicutes_unclassified	M	6	Not obese	10	28	29.7	matched (3)	4	493	0.811359
C32	Negativicutes	M	6	Not obese	10	28	29.7	matched (3)	47	493	9.53347
C32	OD1_class_incertae_sedis	M	6	Not obese	10	28	29.7	matched (3)	0	493	0
C32	SR1_class_incertae_sedis	M	6	Not obese	10	28	29.7	matched (3)	2	493	0.40568
C32	TM7_class_incertae_sedis	M	6	Not obese	10	28	29.7	matched (3)	15	493	3.0426
C33	Acidobacteria_Gp4	F	6	Not obese	15	15	30.3	matched (3)	0	490.5	0
C33	Acidobacteria_Gp6	F	6	Not obese	15	15	30.3	matched (3)	0	490.5	0
C33	Actinobacteria	F	6	Not obese	15	15	30.3	matched (3)	35.5	490.5	7.23751
C33	Bacteroidetes_unclassified	F	6	Not obese	15	15	30.3	matched (3)	3.5	490.5	0.713558
C33	Bacteroidia	F	6	Not obese	15	15	30.3	matched (3)	123.5	490.5	25.1784
C33	Sphingobacteria	F	6	Not obese	15	15	30.3	matched (3)	0.5	490.5	0.101937
C33	Flavobacteria	F	6	Not obese	15	15	30.3	matched (3)	20.5	490.5	4.17941
C33	Chlamydiae	F	6	Not obese	15	15	30.3	matched (3)	0	490.5	0
C33	Anaerolineae	F	6	Not obese	15	15	30.3	matched (3)	0	490.5	0
C33	Deinococci	F	6	Not obese	15	15	30.3	matched (3)	0.5	490.5	0.101937
C33	Fusobacteria	F	6	Not obese	15	15	30.3	matched (3)	19.5	490.5	3.97554
C33	Planctomycetes_unclassified	F	6	Not obese	15	15	30.3	matched (3)	0	490.5	0
C33	Phycisphaerae	F	6	Not obese	15	15	30.3	matched (3)	0	490.5	0
C33	Proteobacteria_unclassified	F	6	Not obese	15	15	30.3	matched (3)	3	490.5	0.611621
C33	Alphaproteobacteria	F	6	Not obese	15	15	30.3	matched (3)	0.5	490.5	0.101937
C33	Betaproteobacteria	F	6	Not obese	15	15	30.3	matched (3)	59	490.5	12.0285
C33	Deltaproteobacteria	F	6	Not obese	15	15	30.3	matched (3)	0	490.5	0
C33	Epsilonproteobacteria	F	6	Not obese	15	15	30.3	matched (3)	7	490.5	1.42712
C33	Gammaproteobacteria	F	6	Not obese	15	15	30.3	matched (3)	58	490.5	11.8247
C33	Spirochaetes	F	6	Not obese	15	15	30.3	matched (3)	3.5	490.5	0.713558
C33	Mollicutes	F	6	Not obese	15	15	30.3	matched (3)	0	490.5	0
C33	Opitutae	F	6	Not obese	15	15	30.3	matched (3)	0	490.5	0
C33	Verrucomicrobiae	F	6	Not obese	15	15	30.3	matched (3)	0	490.5	0
C33	Bacteria_unclassified	F	6	Not obese	15	15	30.3	matched (3)	14	490.5	2.85423
C33	Bacilli	F	6	Not obese	15	15	30.3	matched (3)	55	490.5	11.213
C33	Clostridia	F	6	Not obese	15	15	30.3	matched (3)	19.5	490.5	3.97554
C33	Erysipelotrichia	F	6	Not obese	15	15	30.3	matched (3)	1.5	490.5	0.30581
C33	Firmicutes_unclassified	F	6	Not obese	15	15	30.3	matched (3)	2	490.5	0.407747
C33	Negativicutes	F	6	Not obese	15	15	30.3	matched (3)	43.5	490.5	8.8685
C33	OD1_class_incertae_sedis	F	6	Not obese	15	15	30.3	matched (3)	0	490.5	0
C33	SR1_class_incertae_sedis	F	6	Not obese	15	15	30.3	matched (3)	3	490.5	0.611621
C33	TM7_class_incertae_sedis	F	6	Not obese	15	15	30.3	matched (3)	17.5	490.5	3.56779
C4	Acidobacteria_Gp4	M	10	Not obese	12	20	13.7	matched (3)	0	444	0
C4	Acidobacteria_Gp6	M	10	Not obese	12	20	13.7	matched (3)	0	444	0
C4	Actinobacteria	M	10	Not obese	12	20	13.7	matched (3)	48.5	444	10.9234
C4	Bacteroidetes_unclassified	M	10	Not obese	12	20	13.7	matched (3)	3.5	444	0.788288
C4	Bacteroidia	M	10	Not obese	12	20	13.7	matched (3)	125.5	444	28.2658
C4	Sphingobacteria	M	10	Not obese	12	20	13.7	matched (3)	0	444	0
C4	Flavobacteria	M	10	Not obese	12	20	13.7	matched (3)	23.5	444	5.29279
C4	Chlamydiae	M	10	Not obese	12	20	13.7	matched (3)	0	444	0
C4	Anaerolineae	M	10	Not obese	12	20	13.7	matched (3)	0	444	0
C4	Deinococci	M	10	Not obese	12	20	13.7	matched (3)	0	444	0
C4	Fusobacteria	M	10	Not obese	12	20	13.7	matched (3)	21	444	4.72973
C4	Planctomycetes_unclassified	M	10	Not obese	12	20	13.7	matched (3)	0	444	0
C4	Phycisphaerae	M	10	Not obese	12	20	13.7	matched (3)	0	444	0
C4	Proteobacteria_unclassified	M	10	Not obese	12	20	13.7	matched (3)	0.5	444	0.112613
C4	Alphaproteobacteria	M	10	Not obese	12	20	13.7	matched (3)	0	444	0
C4	Betaproteobacteria	M	10	Not obese	12	20	13.7	matched (3)	46.5	444	10.473
C4	Deltaproteobacteria	M	10	Not obese	12	20	13.7	matched (3)	0	444	0
C4	Epsilonproteobacteria	M	10	Not obese	12	20	13.7	matched (3)	4	444	0.900901
C4	Gammaproteobacteria	M	10	Not obese	12	20	13.7	matched (3)	17	444	3.82883
C4	Spirochaetes	M	10	Not obese	12	20	13.7	matched (3)	2	444	0.45045
C4	Mollicutes	M	10	Not obese	12	20	13.7	matched (3)	2	444	0.45045
C4	Opitutae	M	10	Not obese	12	20	13.7	matched (3)	0	444	0
C4	Verrucomicrobiae	M	10	Not obese	12	20	13.7	matched (3)	0	444	0
C4	Bacteria_unclassified	M	10	Not obese	12	20	13.7	matched (3)	15.5	444	3.49099
C4	Bacilli	M	10	Not obese	12	20	13.7	matched (3)	66	444	14.8649
C4	Clostridia	M	10	Not obese	12	20	13.7	matched (3)	22.5	444	5.06757
C4	Erysipelotrichia	M	10	Not obese	12	20	13.7	matched (3)	5	444	1.12613
C4	Firmicutes_unclassified	M	10	Not obese	12	20	13.7	matched (3)	2.5	444	0.563063
C4	Negativicutes	M	10	Not obese	12	20	13.7	matched (3)	24	444	5.40541
C4	OD1_class_incertae_sedis	M	10	Not obese	12	20	13.7	matched (3)	0	444	0
C4	SR1_class_incertae_sedis	M	10	Not obese	12	20	13.7	matched (3)	1	444	0.225225
C4	TM7_class_incertae_sedis	M	10	Not obese	12	20	13.7	matched (3)	13.5	444	3.04054
C5	Acidobacteria_Gp4	M	8	Not obese	8	26	26	matched (3)	0	471	0
C5	Acidobacteria_Gp6	M	8	Not obese	8	26	26	matched (3)	0	471	0
C5	Actinobacteria	M	8	Not obese	8	26	26	matched (3)	42.5	471	9.02335
C5	Bacteroidetes_unclassified	M	8	Not obese	8	26	26	matched (3)	1	471	0.212314
C5	Bacteroidia	M	8	Not obese	8	26	26	matched (3)	108.5	471	23.0361
C5	Sphingobacteria	M	8	Not obese	8	26	26	matched (3)	0	471	0
C5	Flavobacteria	M	8	Not obese	8	26	26	matched (3)	35	471	7.431
C5	Chlamydiae	M	8	Not obese	8	26	26	matched (3)	0	471	0
C5	Anaerolineae	M	8	Not obese	8	26	26	matched (3)	0	471	0
C5	Deinococci	M	8	Not obese	8	26	26	matched (3)	0	471	0
C5	Fusobacteria	M	8	Not obese	8	26	26	matched (3)	36.5	471	7.74947
C5	Planctomycetes_unclassified	M	8	Not obese	8	26	26	matched (3)	0	471	0
C5	Phycisphaerae	M	8	Not obese	8	26	26	matched (3)	0	471	0
C5	Proteobacteria_unclassified	M	8	Not obese	8	26	26	matched (3)	1	471	0.212314
C5	Alphaproteobacteria	M	8	Not obese	8	26	26	matched (3)	0	471	0
C5	Betaproteobacteria	M	8	Not obese	8	26	26	matched (3)	55.5	471	11.7834
C5	Deltaproteobacteria	M	8	Not obese	8	26	26	matched (3)	0	471	0
C5	Epsilonproteobacteria	M	8	Not obese	8	26	26	matched (3)	6	471	1.27389
C5	Gammaproteobacteria	M	8	Not obese	8	26	26	matched (3)	33.5	471	7.11253
C5	Spirochaetes	M	8	Not obese	8	26	26	matched (3)	0	471	0
C5	Mollicutes	M	8	Not obese	8	26	26	matched (3)	0	471	0
C5	Opitutae	M	8	Not obese	8	26	26	matched (3)	0	471	0
C5	Verrucomicrobiae	M	8	Not obese	8	26	26	matched (3)	0	471	0
C5	Bacteria_unclassified	M	8	Not obese	8	26	26	matched (3)	12	471	2.54777
C5	Bacilli	M	8	Not obese	8	26	26	matched (3)	73.5	471	15.6051
C5	Clostridia	M	8	Not obese	8	26	26	matched (3)	18	471	3.82166
C5	Erysipelotrichia	M	8	Not obese	8	26	26	matched (3)	3.5	471	0.7431
C5	Firmicutes_unclassified	M	8	Not obese	8	26	26	matched (3)	2.5	471	0.530786
C5	Negativicutes	M	8	Not obese	8	26	26	matched (3)	28	471	5.9448
C5	OD1_class_incertae_sedis	M	8	Not obese	8	26	26	matched (3)	0	471	0
C5	SR1_class_incertae_sedis	M	8	Not obese	8	26	26	matched (3)	0	471	0
C5	TM7_class_incertae_sedis	M	8	Not obese	8	26	26	matched (3)	14	471	2.9724
C6	Acidobacteria_Gp4	M	12	Not obese	14	30	36.7	matched (3)	0	446.5	0
C6	Acidobacteria_Gp6	M	12	Not obese	14	30	36.7	matched (3)	0	446.5	0
C6	Actinobacteria	M	12	Not obese	14	30	36.7	matched (3)	31	446.5	6.94289
C6	Bacteroidetes_unclassified	M	12	Not obese	14	30	36.7	matched (3)	8.5	446.5	1.9037
C6	Bacteroidia	M	12	Not obese	14	30	36.7	matched (3)	95	446.5	21.2766
C6	Sphingobacteria	M	12	Not obese	14	30	36.7	matched (3)	0.5	446.5	0.111982
C6	Flavobacteria	M	12	Not obese	14	30	36.7	matched (3)	33.5	446.5	7.5028
C6	Chlamydiae	M	12	Not obese	14	30	36.7	matched (3)	0.5	446.5	0.111982
C6	Anaerolineae	M	12	Not obese	14	30	36.7	matched (3)	0	446.5	0
C6	Deinococci	M	12	Not obese	14	30	36.7	matched (3)	0	446.5	0
C6	Fusobacteria	M	12	Not obese	14	30	36.7	matched (3)	15.5	446.5	3.47144
C6	Planctomycetes_unclassified	M	12	Not obese	14	30	36.7	matched (3)	0	446.5	0
C6	Phycisphaerae	M	12	Not obese	14	30	36.7	matched (3)	0	446.5	0
C6	Proteobacteria_unclassified	M	12	Not obese	14	30	36.7	matched (3)	3.5	446.5	0.783875
C6	Alphaproteobacteria	M	12	Not obese	14	30	36.7	matched (3)	0	446.5	0
C6	Betaproteobacteria	M	12	Not obese	14	30	36.7	matched (3)	55.5	446.5	12.43
C6	Deltaproteobacteria	M	12	Not obese	14	30	36.7	matched (3)	0	446.5	0
C6	Epsilonproteobacteria	M	12	Not obese	14	30	36.7	matched (3)	3.5	446.5	0.783875
C6	Gammaproteobacteria	M	12	Not obese	14	30	36.7	matched (3)	39	446.5	8.7346
C6	Spirochaetes	M	12	Not obese	14	30	36.7	matched (3)	1	446.5	0.223964
C6	Mollicutes	M	12	Not obese	14	30	36.7	matched (3)	0	446.5	0
C6	Opitutae	M	12	Not obese	14	30	36.7	matched (3)	0	446.5	0
C6	Verrucomicrobiae	M	12	Not obese	14	30	36.7	matched (3)	0	446.5	0
C6	Bacteria_unclassified	M	12	Not obese	14	30	36.7	matched (3)	18	446.5	4.03135
C6	Bacilli	M	12	Not obese	14	30	36.7	matched (3)	88	446.5	19.7088
C6	Clostridia	M	12	Not obese	14	30	36.7	matched (3)	16.5	446.5	3.69541
C6	Erysipelotrichia	M	12	Not obese	14	30	36.7	matched (3)	0	446.5	0
C6	Firmicutes_unclassified	M	12	Not obese	14	30	36.7	matched (3)	1.5	446.5	0.335946
C6	Negativicutes	M	12	Not obese	14	30	36.7	matched (3)	23	446.5	5.15118
C6	OD1_class_incertae_sedis	M	12	Not obese	14	30	36.7	matched (3)	0	446.5	0
C6	SR1_class_incertae_sedis	M	12	Not obese	14	30	36.7	matched (3)	3	446.5	0.671893
C6	TM7_class_incertae_sedis	M	12	Not obese	14	30	36.7	matched (3)	9.5	446.5	2.12766
C7	Acidobacteria_Gp4	F	10	Not obese	16	8	15.3	matched (3)	0	554.5	0
C7	Acidobacteria_Gp6	F	10	Not obese	16	8	15.3	matched (3)	0	554.5	0
C7	Actinobacteria	F	10	Not obese	16	8	15.3	matched (3)	54.5	554.5	9.82867
C7	Bacteroidetes_unclassified	F	10	Not obese	16	8	15.3	matched (3)	5.5	554.5	0.991885
C7	Bacteroidia	F	10	Not obese	16	8	15.3	matched (3)	162	554.5	29.2155
C7	Sphingobacteria	F	10	Not obese	16	8	15.3	matched (3)	0	554.5	0
C7	Flavobacteria	F	10	Not obese	16	8	15.3	matched (3)	37.5	554.5	6.76285
C7	Chlamydiae	F	10	Not obese	16	8	15.3	matched (3)	0	554.5	0
C7	Anaerolineae	F	10	Not obese	16	8	15.3	matched (3)	0	554.5	0
C7	Deinococci	F	10	Not obese	16	8	15.3	matched (3)	0	554.5	0
C7	Fusobacteria	F	10	Not obese	16	8	15.3	matched (3)	32	554.5	5.77096
C7	Planctomycetes_unclassified	F	10	Not obese	16	8	15.3	matched (3)	0	554.5	0
C7	Phycisphaerae	F	10	Not obese	16	8	15.3	matched (3)	0	554.5	0
C7	Proteobacteria_unclassified	F	10	Not obese	16	8	15.3	matched (3)	1	554.5	0.180343
C7	Alphaproteobacteria	F	10	Not obese	16	8	15.3	matched (3)	0	554.5	0
C7	Betaproteobacteria	F	10	Not obese	16	8	15.3	matched (3)	47	554.5	8.4761
C7	Deltaproteobacteria	F	10	Not obese	16	8	15.3	matched (3)	0	554.5	0
C7	Epsilonproteobacteria	F	10	Not obese	16	8	15.3	matched (3)	7	554.5	1.2624
C7	Gammaproteobacteria	F	10	Not obese	16	8	15.3	matched (3)	26.5	554.5	4.77908
C7	Spirochaetes	F	10	Not obese	16	8	15.3	matched (3)	7	554.5	1.2624
C7	Mollicutes	F	10	Not obese	16	8	15.3	matched (3)	0.5	554.5	0.0901713
C7	Opitutae	F	10	Not obese	16	8	15.3	matched (3)	0	554.5	0
C7	Verrucomicrobiae	F	10	Not obese	16	8	15.3	matched (3)	0	554.5	0
C7	Bacteria_unclassified	F	10	Not obese	16	8	15.3	matched (3)	16.5	554.5	2.97565
C7	Bacilli	F	10	Not obese	16	8	15.3	matched (3)	56	554.5	10.0992
C7	Clostridia	F	10	Not obese	16	8	15.3	matched (3)	31	554.5	5.59062
C7	Erysipelotrichia	F	10	Not obese	16	8	15.3	matched (3)	5	554.5	0.901713
C7	Firmicutes_unclassified	F	10	Not obese	16	8	15.3	matched (3)	1.5	554.5	0.270514
C7	Negativicutes	F	10	Not obese	16	8	15.3	matched (3)	35	554.5	6.31199
C7	OD1_class_incertae_sedis	F	10	Not obese	16	8	15.3	matched (3)	0	554.5	0
C7	SR1_class_incertae_sedis	F	10	Not obese	16	8	15.3	matched (3)	4	554.5	0.721371
C7	TM7_class_incertae_sedis	F	10	Not obese	16	8	15.3	matched (3)	25	554.5	4.50857
C8	Acidobacteria_Gp4	M	11	Not obese	14	24	21	matched (3)	0	618	0
C8	Acidobacteria_Gp6	M	11	Not obese	14	24	21	matched (3)	0	618	0
C8	Actinobacteria	M	11	Not obese	14	24	21	matched (3)	35	618	5.66343
C8	Bacteroidetes_unclassified	M	11	Not obese	14	24	21	matched (3)	6.5	618	1.05178
C8	Bacteroidia	M	11	Not obese	14	24	21	matched (3)	203	618	32.8479
C8	Sphingobacteria	M	11	Not obese	14	24	21	matched (3)	0	618	0
C8	Flavobacteria	M	11	Not obese	14	24	21	matched (3)	38.5	618	6.22977
C8	Chlamydiae	M	11	Not obese	14	24	21	matched (3)	0	618	0
C8	Anaerolineae	M	11	Not obese	14	24	21	matched (3)	0	618	0
C8	Deinococci	M	11	Not obese	14	24	21	matched (3)	0	618	0
C8	Fusobacteria	M	11	Not obese	14	24	21	matched (3)	35.5	618	5.74434
C8	Planctomycetes_unclassified	M	11	Not obese	14	24	21	matched (3)	0	618	0
C8	Phycisphaerae	M	11	Not obese	14	24	21	matched (3)	0	618	0
C8	Proteobacteria_unclassified	M	11	Not obese	14	24	21	matched (3)	0.5	618	0.0809061
C8	Alphaproteobacteria	M	11	Not obese	14	24	21	matched (3)	0	618	0
C8	Betaproteobacteria	M	11	Not obese	14	24	21	matched (3)	51	618	8.25243
C8	Deltaproteobacteria	M	11	Not obese	14	24	21	matched (3)	0	618	0
C8	Epsilonproteobacteria	M	11	Not obese	14	24	21	matched (3)	3	618	0.485437
C8	Gammaproteobacteria	M	11	Not obese	14	24	21	matched (3)	11	618	1.77994
C8	Spirochaetes	M	11	Not obese	14	24	21	matched (3)	10.5	618	1.69903
C8	Mollicutes	M	11	Not obese	14	24	21	matched (3)	2	618	0.323625
C8	Opitutae	M	11	Not obese	14	24	21	matched (3)	0	618	0
C8	Verrucomicrobiae	M	11	Not obese	14	24	21	matched (3)	0	618	0
C8	Bacteria_unclassified	M	11	Not obese	14	24	21	matched (3)	27	618	4.36893
C8	Bacilli	M	11	Not obese	14	24	21	matched (3)	48	618	7.76699
C8	Clostridia	M	11	Not obese	14	24	21	matched (3)	36	618	5.82524
C8	Erysipelotrichia	M	11	Not obese	14	24	21	matched (3)	10	618	1.61812
C8	Firmicutes_unclassified	M	11	Not obese	14	24	21	matched (3)	8	618	1.2945
C8	Negativicutes	M	11	Not obese	14	24	21	matched (3)	57.5	618	9.30421
C8	OD1_class_incertae_sedis	M	11	Not obese	14	24	21	matched (3)	0	618	0
C8	SR1_class_incertae_sedis	M	11	Not obese	14	24	21	matched (3)	8.5	618	1.3754
C8	TM7_class_incertae_sedis	M	11	Not obese	14	24	21	matched (3)	26.5	618	4.28803
C9	Acidobacteria_Gp4	M	12	Not obese	14	15	19.3	matched (3)	0	487.5	0
C9	Acidobacteria_Gp6	M	12	Not obese	14	15	19.3	matched (3)	0	487.5	0
C9	Actinobacteria	M	12	Not obese	14	15	19.3	matched (3)	44	487.5	9.02564
C9	Bacteroidetes_unclassified	M	12	Not obese	14	15	19.3	matched (3)	4.5	487.5	0.923077
C9	Bacteroidia	M	12	Not obese	14	15	19.3	matched (3)	127	487.5	26.0513
C9	Sphingobacteria	M	12	Not obese	14	15	19.3	matched (3)	0.5	487.5	0.102564
C9	Flavobacteria	M	12	Not obese	14	15	19.3	matched (3)	19	487.5	3.89744
C9	Chlamydiae	M	12	Not obese	14	15	19.3	matched (3)	0	487.5	0
C9	Anaerolineae	M	12	Not obese	14	15	19.3	matched (3)	0	487.5	0
C9	Deinococci	M	12	Not obese	14	15	19.3	matched (3)	0	487.5	0
C9	Fusobacteria	M	12	Not obese	14	15	19.3	matched (3)	33	487.5	6.76923
C9	Planctomycetes_unclassified	M	12	Not obese	14	15	19.3	matched (3)	0	487.5	0
C9	Phycisphaerae	M	12	Not obese	14	15	19.3	matched (3)	0	487.5	0
C9	Proteobacteria_unclassified	M	12	Not obese	14	15	19.3	matched (3)	1	487.5	0.205128
C9	Alphaproteobacteria	M	12	Not obese	14	15	19.3	matched (3)	0.5	487.5	0.102564
C9	Betaproteobacteria	M	12	Not obese	14	15	19.3	matched (3)	38.5	487.5	7.89744
C9	Deltaproteobacteria	M	12	Not obese	14	15	19.3	matched (3)	0	487.5	0
C9	Epsilonproteobacteria	M	12	Not obese	14	15	19.3	matched (3)	7.5	487.5	1.53846
C9	Gammaproteobacteria	M	12	Not obese	14	15	19.3	matched (3)	29.5	487.5	6.05128
C9	Spirochaetes	M	12	Not obese	14	15	19.3	matched (3)	4	487.5	0.820513
C9	Mollicutes	M	12	Not obese	14	15	19.3	matched (3)	1	487.5	0.205128
C9	Opitutae	M	12	Not obese	14	15	19.3	matched (3)	0	487.5	0
C9	Verrucomicrobiae	M	12	Not obese	14	15	19.3	matched (3)	0	487.5	0
C9	Bacteria_unclassified	M	12	Not obese	14	15	19.3	matched (3)	16.5	487.5	3.38462
C9	Bacilli	M	12	Not obese	14	15	19.3	matched (3)	59.5	487.5	12.2051
C9	Clostridia	M	12	Not obese	14	15	19.3	matched (3)	28	487.5	5.74359
C9	Erysipelotrichia	M	12	Not obese	14	15	19.3	matched (3)	1	487.5	0.205128
C9	Firmicutes_unclassified	M	12	Not obese	14	15	19.3	matched (3)	3	487.5	0.615385
C9	Negativicutes	M	12	Not obese	14	15	19.3	matched (3)	51.5	487.5	10.5641
C9	OD1_class_incertae_sedis	M	12	Not obese	14	15	19.3	matched (3)	0	487.5	0
C9	SR1_class_incertae_sedis	M	12	Not obese	14	15	19.3	matched (3)	3	487.5	0.615385
C9	TM7_class_incertae_sedis	M	12	Not obese	14	15	19.3	matched (3)	15	487.5	3.07692
O1	Acidobacteria_Gp4	F	13	Obese	13	34	13.3	matched (3)	0	845.5	0
O1	Acidobacteria_Gp6	F	13	Obese	13	34	13.3	matched (3)	0	845.5	0
O1	Actinobacteria	F	13	Obese	13	34	13.3	matched (3)	78.5	845.5	9.28445
O1	Bacteroidetes_unclassified	F	13	Obese	13	34	13.3	matched (3)	8.5	845.5	1.00532
O1	Bacteroidia	F	13	Obese	13	34	13.3	matched (3)	183	845.5	21.644
O1	Sphingobacteria	F	13	Obese	13	34	13.3	matched (3)	0	845.5	0
O1	Flavobacteria	F	13	Obese	13	34	13.3	matched (3)	59	845.5	6.97812
O1	Chlamydiae	F	13	Obese	13	34	13.3	matched (3)	0	845.5	0
O1	Anaerolineae	F	13	Obese	13	34	13.3	matched (3)	0	845.5	0
O1	Deinococci	F	13	Obese	13	34	13.3	matched (3)	0	845.5	0
O1	Fusobacteria	F	13	Obese	13	34	13.3	matched (3)	64.5	845.5	7.62862
O1	Planctomycetes_unclassified	F	13	Obese	13	34	13.3	matched (3)	0	845.5	0
O1	Phycisphaerae	F	13	Obese	13	34	13.3	matched (3)	0	845.5	0
O1	Proteobacteria_unclassified	F	13	Obese	13	34	13.3	matched (3)	1	845.5	0.118273
O1	Alphaproteobacteria	F	13	Obese	13	34	13.3	matched (3)	2.5	845.5	0.295683
O1	Betaproteobacteria	F	13	Obese	13	34	13.3	matched (3)	69.5	845.5	8.21999
O1	Deltaproteobacteria	F	13	Obese	13	34	13.3	matched (3)	0	845.5	0
O1	Epsilonproteobacteria	F	13	Obese	13	34	13.3	matched (3)	7	845.5	0.827912
O1	Gammaproteobacteria	F	13	Obese	13	34	13.3	matched (3)	50.5	845.5	5.9728
O1	Spirochaetes	F	13	Obese	13	34	13.3	matched (3)	10	845.5	1.18273
O1	Mollicutes	F	13	Obese	13	34	13.3	matched (3)	2.5	845.5	0.295683
O1	Opitutae	F	13	Obese	13	34	13.3	matched (3)	0	845.5	0
O1	Verrucomicrobiae	F	13	Obese	13	34	13.3	matched (3)	0	845.5	0
O1	Bacteria_unclassified	F	13	Obese	13	34	13.3	matched (3)	36	845.5	4.25784
O1	Bacilli	F	13	Obese	13	34	13.3	matched (3)	127	845.5	15.0207
O1	Clostridia	F	13	Obese	13	34	13.3	matched (3)	53	845.5	6.26848
O1	Erysipelotrichia	F	13	Obese	13	34	13.3	matched (3)	3	845.5	0.35482
O1	Firmicutes_unclassified	F	13	Obese	13	34	13.3	matched (3)	7.5	845.5	0.887049
O1	Negativicutes	F	13	Obese	13	34	13.3	matched (3)	48.5	845.5	5.73625
O1	OD1_class_incertae_sedis	F	13	Obese	13	34	13.3	matched (3)	0.5	845.5	0.0591366
O1	SR1_class_incertae_sedis	F	13	Obese	13	34	13.3	matched (3)	13	845.5	1.53755
O1	TM7_class_incertae_sedis	F	13	Obese	13	34	13.3	matched (3)	20.5	845.5	2.4246
O10	Acidobacteria_Gp4	M	11	Obese	9	38	25	matched (3)	0	542	0
O10	Acidobacteria_Gp6	M	11	Obese	9	38	25	matched (3)	0	542	0
O10	Actinobacteria	M	11	Obese	9	38	25	matched (3)	52.5	542	9.68635
O10	Bacteroidetes_unclassified	M	11	Obese	9	38	25	matched (3)	4	542	0.738007
O10	Bacteroidia	M	11	Obese	9	38	25	matched (3)	126	542	23.2472
O10	Sphingobacteria	M	11	Obese	9	38	25	matched (3)	0	542	0
O10	Flavobacteria	M	11	Obese	9	38	25	matched (3)	33.5	542	6.18081
O10	Chlamydiae	M	11	Obese	9	38	25	matched (3)	0	542	0
O10	Anaerolineae	M	11	Obese	9	38	25	matched (3)	0	542	0
O10	Deinococci	M	11	Obese	9	38	25	matched (3)	0	542	0
O10	Fusobacteria	M	11	Obese	9	38	25	matched (3)	26	542	4.79705
O10	Planctomycetes_unclassified	M	11	Obese	9	38	25	matched (3)	0	542	0
O10	Phycisphaerae	M	11	Obese	9	38	25	matched (3)	0	542	0
O10	Proteobacteria_unclassified	M	11	Obese	9	38	25	matched (3)	0.5	542	0.0922509
O10	Alphaproteobacteria	M	11	Obese	9	38	25	matched (3)	0.5	542	0.0922509
O10	Betaproteobacteria	M	11	Obese	9	38	25	matched (3)	59	542	10.8856
O10	Deltaproteobacteria	M	11	Obese	9	38	25	matched (3)	0	542	0
O10	Epsilonproteobacteria	M	11	Obese	9	38	25	matched (3)	4	542	0.738007
O10	Gammaproteobacteria	M	11	Obese	9	38	25	matched (3)	42.5	542	7.84133
O10	Spirochaetes	M	11	Obese	9	38	25	matched (3)	7.5	542	1.38376
O10	Mollicutes	M	11	Obese	9	38	25	matched (3)	1	542	0.184502
O10	Opitutae	M	11	Obese	9	38	25	matched (3)	0	542	0
O10	Verrucomicrobiae	M	11	Obese	9	38	25	matched (3)	0	542	0
O10	Bacteria_unclassified	M	11	Obese	9	38	25	matched (3)	22.5	542	4.15129
O10	Bacilli	M	11	Obese	9	38	25	matched (3)	96.5	542	17.8044
O10	Clostridia	M	11	Obese	9	38	25	matched (3)	21	542	3.87454
O10	Erysipelotrichia	M	11	Obese	9	38	25	matched (3)	2.5	542	0.461255
O10	Firmicutes_unclassified	M	11	Obese	9	38	25	matched (3)	1.5	542	0.276753
O10	Negativicutes	M	11	Obese	9	38	25	matched (3)	25	542	4.61255
O10	OD1_class_incertae_sedis	M	11	Obese	9	38	25	matched (3)	0	542	0
O10	SR1_class_incertae_sedis	M	11	Obese	9	38	25	matched (3)	3.5	542	0.645756
O10	TM7_class_incertae_sedis	M	11	Obese	9	38	25	matched (3)	12.5	542	2.30627
O11	Acidobacteria_Gp4	F	11	Obese	14	20	11.3	matched (3)	0.5	847	0.0590319
O11	Acidobacteria_Gp6	F	11	Obese	14	20	11.3	matched (3)	0	847	0
O11	Actinobacteria	F	11	Obese	14	20	11.3	matched (3)	64.5	847	7.61511
O11	Bacteroidetes_unclassified	F	11	Obese	14	20	11.3	matched (3)	11	847	1.2987
O11	Bacteroidia	F	11	Obese	14	20	11.3	matched (3)	191.5	847	22.6092
O11	Sphingobacteria	F	11	Obese	14	20	11.3	matched (3)	0.5	847	0.0590319
O11	Flavobacteria	F	11	Obese	14	20	11.3	matched (3)	83.5	847	9.85832
O11	Chlamydiae	F	11	Obese	14	20	11.3	matched (3)	0	847	0
O11	Anaerolineae	F	11	Obese	14	20	11.3	matched (3)	0	847	0
O11	Deinococci	F	11	Obese	14	20	11.3	matched (3)	0	847	0
O11	Fusobacteria	F	11	Obese	14	20	11.3	matched (3)	59.5	847	7.02479
O11	Planctomycetes_unclassified	F	11	Obese	14	20	11.3	matched (3)	0	847	0
O11	Phycisphaerae	F	11	Obese	14	20	11.3	matched (3)	0	847	0
O11	Proteobacteria_unclassified	F	11	Obese	14	20	11.3	matched (3)	1.5	847	0.177096
O11	Alphaproteobacteria	F	11	Obese	14	20	11.3	matched (3)	1	847	0.118064
O11	Betaproteobacteria	F	11	Obese	14	20	11.3	matched (3)	67	847	7.91027
O11	Deltaproteobacteria	F	11	Obese	14	20	11.3	matched (3)	0	847	0
O11	Epsilonproteobacteria	F	11	Obese	14	20	11.3	matched (3)	6.5	847	0.767414
O11	Gammaproteobacteria	F	11	Obese	14	20	11.3	matched (3)	43	847	5.07674
O11	Spirochaetes	F	11	Obese	14	20	11.3	matched (3)	14.5	847	1.71192
O11	Mollicutes	F	11	Obese	14	20	11.3	matched (3)	1.5	847	0.177096
O11	Opitutae	F	11	Obese	14	20	11.3	matched (3)	0	847	0
O11	Verrucomicrobiae	F	11	Obese	14	20	11.3	matched (3)	0	847	0
O11	Bacteria_unclassified	F	11	Obese	14	20	11.3	matched (3)	53	847	6.25738
O11	Bacilli	F	11	Obese	14	20	11.3	matched (3)	116.5	847	13.7544
O11	Clostridia	F	11	Obese	14	20	11.3	matched (3)	34	847	4.01417
O11	Erysipelotrichia	F	11	Obese	14	20	11.3	matched (3)	3	847	0.354191
O11	Firmicutes_unclassified	F	11	Obese	14	20	11.3	matched (3)	10.5	847	1.23967
O11	Negativicutes	F	11	Obese	14	20	11.3	matched (3)	40.5	847	4.78158
O11	OD1_class_incertae_sedis	F	11	Obese	14	20	11.3	matched (3)	0	847	0
O11	SR1_class_incertae_sedis	F	11	Obese	14	20	11.3	matched (3)	6.5	847	0.767414
O11	TM7_class_incertae_sedis	F	11	Obese	14	20	11.3	matched (3)	37	847	4.36836
O12	Acidobacteria_Gp4	F	13	Obese	13	19	13.7	matched (3)	0	889	0
O12	Acidobacteria_Gp6	F	13	Obese	13	19	13.7	matched (3)	0	889	0
O12	Actinobacteria	F	13	Obese	13	19	13.7	matched (3)	104.5	889	11.7548
O12	Bacteroidetes_unclassified	F	13	Obese	13	19	13.7	matched (3)	9.5	889	1.06862
O12	Bacteroidia	F	13	Obese	13	19	13.7	matched (3)	292	889	32.8459
O12	Sphingobacteria	F	13	Obese	13	19	13.7	matched (3)	1	889	0.112486
O12	Flavobacteria	F	13	Obese	13	19	13.7	matched (3)	54.5	889	6.13048
O12	Chlamydiae	F	13	Obese	13	19	13.7	matched (3)	0	889	0
O12	Anaerolineae	F	13	Obese	13	19	13.7	matched (3)	0	889	0
O12	Deinococci	F	13	Obese	13	19	13.7	matched (3)	0	889	0
O12	Fusobacteria	F	13	Obese	13	19	13.7	matched (3)	54.5	889	6.13048
O12	Planctomycetes_unclassified	F	13	Obese	13	19	13.7	matched (3)	0	889	0
O12	Phycisphaerae	F	13	Obese	13	19	13.7	matched (3)	0	889	0
O12	Proteobacteria_unclassified	F	13	Obese	13	19	13.7	matched (3)	0.5	889	0.056243
O12	Alphaproteobacteria	F	13	Obese	13	19	13.7	matched (3)	0.5	889	0.056243
O12	Betaproteobacteria	F	13	Obese	13	19	13.7	matched (3)	52	889	5.84927
O12	Deltaproteobacteria	F	13	Obese	13	19	13.7	matched (3)	0.5	889	0.056243
O12	Epsilonproteobacteria	F	13	Obese	13	19	13.7	matched (3)	4.5	889	0.506187
O12	Gammaproteobacteria	F	13	Obese	13	19	13.7	matched (3)	17	889	1.91226
O12	Spirochaetes	F	13	Obese	13	19	13.7	matched (3)	11.5	889	1.29359
O12	Mollicutes	F	13	Obese	13	19	13.7	matched (3)	1	889	0.112486
O12	Opitutae	F	13	Obese	13	19	13.7	matched (3)	0	889	0
O12	Verrucomicrobiae	F	13	Obese	13	19	13.7	matched (3)	0.5	889	0.056243
O12	Bacteria_unclassified	F	13	Obese	13	19	13.7	matched (3)	43	889	4.8369
O12	Bacilli	F	13	Obese	13	19	13.7	matched (3)	113	889	12.7109
O12	Clostridia	F	13	Obese	13	19	13.7	matched (3)	43.5	889	4.89314
O12	Erysipelotrichia	F	13	Obese	13	19	13.7	matched (3)	15.5	889	1.74353
O12	Firmicutes_unclassified	F	13	Obese	13	19	13.7	matched (3)	6.5	889	0.731159
O12	Negativicutes	F	13	Obese	13	19	13.7	matched (3)	22.5	889	2.53093
O12	OD1_class_incertae_sedis	F	13	Obese	13	19	13.7	matched (3)	0	889	0
O12	SR1_class_incertae_sedis	F	13	Obese	13	19	13.7	matched (3)	7.5	889	0.843645
O12	TM7_class_incertae_sedis	F	13	Obese	13	19	13.7	matched (3)	33.5	889	3.76828
O13	Acidobacteria_Gp4	M	9	Obese	13	16	19.3	matched (3)	0	920	0
O13	Acidobacteria_Gp6	M	9	Obese	13	16	19.3	matched (3)	0	920	0
O13	Actinobacteria	M	9	Obese	13	16	19.3	matched (3)	72.5	920	7.88043
O13	Bacteroidetes_unclassified	M	9	Obese	13	16	19.3	matched (3)	14	920	1.52174
O13	Bacteroidia	M	9	Obese	13	16	19.3	matched (3)	172	920	18.6957
O13	Sphingobacteria	M	9	Obese	13	16	19.3	matched (3)	0	920	0
O13	Flavobacteria	M	9	Obese	13	16	19.3	matched (3)	109.5	920	11.9022
O13	Chlamydiae	M	9	Obese	13	16	19.3	matched (3)	0	920	0
O13	Anaerolineae	M	9	Obese	13	16	19.3	matched (3)	0	920	0
O13	Deinococci	M	9	Obese	13	16	19.3	matched (3)	0	920	0
O13	Fusobacteria	M	9	Obese	13	16	19.3	matched (3)	89	920	9.67391
O13	Planctomycetes_unclassified	M	9	Obese	13	16	19.3	matched (3)	0	920	0
O13	Phycisphaerae	M	9	Obese	13	16	19.3	matched (3)	0	920	0
O13	Proteobacteria_unclassified	M	9	Obese	13	16	19.3	matched (3)	5.5	920	0.597826
O13	Alphaproteobacteria	M	9	Obese	13	16	19.3	matched (3)	0	920	0
O13	Betaproteobacteria	M	9	Obese	13	16	19.3	matched (3)	86.5	920	9.40217
O13	Deltaproteobacteria	M	9	Obese	13	16	19.3	matched (3)	0	920	0
O13	Epsilonproteobacteria	M	9	Obese	13	16	19.3	matched (3)	9	920	0.978261
O13	Gammaproteobacteria	M	9	Obese	13	16	19.3	matched (3)	65.5	920	7.11957
O13	Spirochaetes	M	9	Obese	13	16	19.3	matched (3)	7.5	920	0.815217
O13	Mollicutes	M	9	Obese	13	16	19.3	matched (3)	1	920	0.108696
O13	Opitutae	M	9	Obese	13	16	19.3	matched (3)	0	920	0
O13	Verrucomicrobiae	M	9	Obese	13	16	19.3	matched (3)	0	920	0
O13	Bacteria_unclassified	M	9	Obese	13	16	19.3	matched (3)	63.5	920	6.90217
O13	Bacilli	M	9	Obese	13	16	19.3	matched (3)	105	920	11.413
O13	Clostridia	M	9	Obese	13	16	19.3	matched (3)	30.5	920	3.31522
O13	Erysipelotrichia	M	9	Obese	13	16	19.3	matched (3)	3	920	0.326087
O13	Firmicutes_unclassified	M	9	Obese	13	16	19.3	matched (3)	4.5	920	0.48913
O13	Negativicutes	M	9	Obese	13	16	19.3	matched (3)	38	920	4.13043
O13	OD1_class_incertae_sedis	M	9	Obese	13	16	19.3	matched (3)	0	920	0
O13	SR1_class_incertae_sedis	M	9	Obese	13	16	19.3	matched (3)	7.5	920	0.815217
O13	TM7_class_incertae_sedis	M	9	Obese	13	16	19.3	matched (3)	36	920	3.91304
O14	Acidobacteria_Gp4	M	9	Obese	8	17	14.7	matched (3)	0	826	0
O14	Acidobacteria_Gp6	M	9	Obese	8	17	14.7	matched (3)	0	826	0
O14	Actinobacteria	M	9	Obese	8	17	14.7	matched (3)	118	826	14.2857
O14	Bacteroidetes_unclassified	M	9	Obese	8	17	14.7	matched (3)	6	826	0.726392
O14	Bacteroidia	M	9	Obese	8	17	14.7	matched (3)	221	826	26.7554
O14	Sphingobacteria	M	9	Obese	8	17	14.7	matched (3)	0	826	0
O14	Flavobacteria	M	9	Obese	8	17	14.7	matched (3)	34	826	4.11622
O14	Chlamydiae	M	9	Obese	8	17	14.7	matched (3)	0	826	0
O14	Anaerolineae	M	9	Obese	8	17	14.7	matched (3)	0	826	0
O14	Deinococci	M	9	Obese	8	17	14.7	matched (3)	0	826	0
O14	Fusobacteria	M	9	Obese	8	17	14.7	matched (3)	48	826	5.81114
O14	Planctomycetes_unclassified	M	9	Obese	8	17	14.7	matched (3)	0	826	0
O14	Phycisphaerae	M	9	Obese	8	17	14.7	matched (3)	0	826	0
O14	Proteobacteria_unclassified	M	9	Obese	8	17	14.7	matched (3)	2	826	0.242131
O14	Alphaproteobacteria	M	9	Obese	8	17	14.7	matched (3)	0	826	0
O14	Betaproteobacteria	M	9	Obese	8	17	14.7	matched (3)	46.5	826	5.62954
O14	Deltaproteobacteria	M	9	Obese	8	17	14.7	matched (3)	0	826	0
O14	Epsilonproteobacteria	M	9	Obese	8	17	14.7	matched (3)	6.5	826	0.786925
O14	Gammaproteobacteria	M	9	Obese	8	17	14.7	matched (3)	31.5	826	3.81356
O14	Spirochaetes	M	9	Obese	8	17	14.7	matched (3)	2.5	826	0.302663
O14	Mollicutes	M	9	Obese	8	17	14.7	matched (3)	0.5	826	0.0605327
O14	Opitutae	M	9	Obese	8	17	14.7	matched (3)	0	826	0
O14	Verrucomicrobiae	M	9	Obese	8	17	14.7	matched (3)	0	826	0
O14	Bacteria_unclassified	M	9	Obese	8	17	14.7	matched (3)	46	826	5.56901
O14	Bacilli	M	9	Obese	8	17	14.7	matched (3)	112.5	826	13.6199
O14	Clostridia	M	9	Obese	8	17	14.7	matched (3)	48.5	826	5.87167
O14	Erysipelotrichia	M	9	Obese	8	17	14.7	matched (3)	14	826	1.69492
O14	Firmicutes_unclassified	M	9	Obese	8	17	14.7	matched (3)	6	826	0.726392
O14	Negativicutes	M	9	Obese	8	17	14.7	matched (3)	48.5	826	5.87167
O14	OD1_class_incertae_sedis	M	9	Obese	8	17	14.7	matched (3)	0	826	0
O14	SR1_class_incertae_sedis	M	9	Obese	8	17	14.7	matched (3)	5	826	0.605327
O14	TM7_class_incertae_sedis	M	9	Obese	8	17	14.7	matched (3)	29	826	3.5109
O15	Acidobacteria_Gp4	M	8	Obese	12	12	18.3	matched (3)	0	784.5	0
O15	Acidobacteria_Gp6	M	8	Obese	12	12	18.3	matched (3)	0	784.5	0
O15	Actinobacteria	M	8	Obese	12	12	18.3	matched (3)	72	784.5	9.17782
O15	Bacteroidetes_unclassified	M	8	Obese	12	12	18.3	matched (3)	8.5	784.5	1.08349
O15	Bacteroidia	M	8	Obese	12	12	18.3	matched (3)	168.5	784.5	21.4786
O15	Sphingobacteria	M	8	Obese	12	12	18.3	matched (3)	0.5	784.5	0.0637349
O15	Flavobacteria	M	8	Obese	12	12	18.3	matched (3)	46.5	784.5	5.92734
O15	Chlamydiae	M	8	Obese	12	12	18.3	matched (3)	0	784.5	0
O15	Anaerolineae	M	8	Obese	12	12	18.3	matched (3)	0	784.5	0
O15	Deinococci	M	8	Obese	12	12	18.3	matched (3)	0	784.5	0
O15	Fusobacteria	M	8	Obese	12	12	18.3	matched (3)	39.5	784.5	5.03505
O15	Planctomycetes_unclassified	M	8	Obese	12	12	18.3	matched (3)	0	784.5	0
O15	Phycisphaerae	M	8	Obese	12	12	18.3	matched (3)	0	784.5	0
O15	Proteobacteria_unclassified	M	8	Obese	12	12	18.3	matched (3)	5	784.5	0.637349
O15	Alphaproteobacteria	M	8	Obese	12	12	18.3	matched (3)	1.5	784.5	0.191205
O15	Betaproteobacteria	M	8	Obese	12	12	18.3	matched (3)	74	784.5	9.43276
O15	Deltaproteobacteria	M	8	Obese	12	12	18.3	matched (3)	0	784.5	0
O15	Epsilonproteobacteria	M	8	Obese	12	12	18.3	matched (3)	9	784.5	1.14723
O15	Gammaproteobacteria	M	8	Obese	12	12	18.3	matched (3)	77.5	784.5	9.8789
O15	Spirochaetes	M	8	Obese	12	12	18.3	matched (3)	1.5	784.5	0.191205
O15	Mollicutes	M	8	Obese	12	12	18.3	matched (3)	0.5	784.5	0.0637349
O15	Opitutae	M	8	Obese	12	12	18.3	matched (3)	0	784.5	0
O15	Verrucomicrobiae	M	8	Obese	12	12	18.3	matched (3)	0.5	784.5	0.0637349
O15	Bacteria_unclassified	M	8	Obese	12	12	18.3	matched (3)	49	784.5	6.24602
O15	Bacilli	M	8	Obese	12	12	18.3	matched (3)	111.5	784.5	14.2129
O15	Clostridia	M	8	Obese	12	12	18.3	matched (3)	30.5	784.5	3.88783
O15	Erysipelotrichia	M	8	Obese	12	12	18.3	matched (3)	5	784.5	0.637349
O15	Firmicutes_unclassified	M	8	Obese	12	12	18.3	matched (3)	12.5	784.5	1.59337
O15	Negativicutes	M	8	Obese	12	12	18.3	matched (3)	41.5	784.5	5.28999
O15	OD1_class_incertae_sedis	M	8	Obese	12	12	18.3	matched (3)	0	784.5	0
O15	SR1_class_incertae_sedis	M	8	Obese	12	12	18.3	matched (3)	3	784.5	0.382409
O15	TM7_class_incertae_sedis	M	8	Obese	12	12	18.3	matched (3)	26.5	784.5	3.37795
O16	Acidobacteria_Gp4	M	10	Obese	13	25	29.3	matched (3)	0	727.5	0
O16	Acidobacteria_Gp6	M	10	Obese	13	25	29.3	matched (3)	0	727.5	0
O16	Actinobacteria	M	10	Obese	13	25	29.3	matched (3)	78.5	727.5	10.7904
O16	Bacteroidetes_unclassified	M	10	Obese	13	25	29.3	matched (3)	10	727.5	1.37457
O16	Bacteroidia	M	10	Obese	13	25	29.3	matched (3)	225	727.5	30.9278
O16	Sphingobacteria	M	10	Obese	13	25	29.3	matched (3)	0.5	727.5	0.0687285
O16	Flavobacteria	M	10	Obese	13	25	29.3	matched (3)	51.5	727.5	7.07904
O16	Chlamydiae	M	10	Obese	13	25	29.3	matched (3)	0	727.5	0
O16	Anaerolineae	M	10	Obese	13	25	29.3	matched (3)	0	727.5	0
O16	Deinococci	M	10	Obese	13	25	29.3	matched (3)	0	727.5	0
O16	Fusobacteria	M	10	Obese	13	25	29.3	matched (3)	31.5	727.5	4.3299
O16	Planctomycetes_unclassified	M	10	Obese	13	25	29.3	matched (3)	0	727.5	0
O16	Phycisphaerae	M	10	Obese	13	25	29.3	matched (3)	0	727.5	0
O16	Proteobacteria_unclassified	M	10	Obese	13	25	29.3	matched (3)	1	727.5	0.137457
O16	Alphaproteobacteria	M	10	Obese	13	25	29.3	matched (3)	0.5	727.5	0.0687285
O16	Betaproteobacteria	M	10	Obese	13	25	29.3	matched (3)	37.5	727.5	5.15464
O16	Deltaproteobacteria	M	10	Obese	13	25	29.3	matched (3)	0	727.5	0
O16	Epsilonproteobacteria	M	10	Obese	13	25	29.3	matched (3)	6.5	727.5	0.893471
O16	Gammaproteobacteria	M	10	Obese	13	25	29.3	matched (3)	32	727.5	4.39863
O16	Spirochaetes	M	10	Obese	13	25	29.3	matched (3)	7	727.5	0.962199
O16	Mollicutes	M	10	Obese	13	25	29.3	matched (3)	3.5	727.5	0.4811
O16	Opitutae	M	10	Obese	13	25	29.3	matched (3)	0	727.5	0
O16	Verrucomicrobiae	M	10	Obese	13	25	29.3	matched (3)	0	727.5	0
O16	Bacteria_unclassified	M	10	Obese	13	25	29.3	matched (3)	41	727.5	5.63574
O16	Bacilli	M	10	Obese	13	25	29.3	matched (3)	71	727.5	9.75945
O16	Clostridia	M	10	Obese	13	25	29.3	matched (3)	33	727.5	4.53608
O16	Erysipelotrichia	M	10	Obese	13	25	29.3	matched (3)	5	727.5	0.687285
O16	Firmicutes_unclassified	M	10	Obese	13	25	29.3	matched (3)	5	727.5	0.687285
O16	Negativicutes	M	10	Obese	13	25	29.3	matched (3)	35.5	727.5	4.87972
O16	OD1_class_incertae_sedis	M	10	Obese	13	25	29.3	matched (3)	0	727.5	0
O16	SR1_class_incertae_sedis	M	10	Obese	13	25	29.3	matched (3)	10	727.5	1.37457
O16	TM7_class_incertae_sedis	M	10	Obese	13	25	29.3	matched (3)	42	727.5	5.7732
O17	Acidobacteria_Gp4	F	11	Obese	14	24	22	matched (3)	0	756	0
O17	Acidobacteria_Gp6	F	11	Obese	14	24	22	matched (3)	0	756	0
O17	Actinobacteria	F	11	Obese	14	24	22	matched (3)	52	756	6.87831
O17	Bacteroidetes_unclassified	F	11	Obese	14	24	22	matched (3)	14	756	1.85185
O17	Bacteroidia	F	11	Obese	14	24	22	matched (3)	216	756	28.5714
O17	Sphingobacteria	F	11	Obese	14	24	22	matched (3)	0	756	0
O17	Flavobacteria	F	11	Obese	14	24	22	matched (3)	43.5	756	5.75397
O17	Chlamydiae	F	11	Obese	14	24	22	matched (3)	0	756	0
O17	Anaerolineae	F	11	Obese	14	24	22	matched (3)	0	756	0
O17	Deinococci	F	11	Obese	14	24	22	matched (3)	0	756	0
O17	Fusobacteria	F	11	Obese	14	24	22	matched (3)	47	756	6.21693
O17	Planctomycetes_unclassified	F	11	Obese	14	24	22	matched (3)	0	756	0
O17	Phycisphaerae	F	11	Obese	14	24	22	matched (3)	0	756	0
O17	Proteobacteria_unclassified	F	11	Obese	14	24	22	matched (3)	1	756	0.132275
O17	Alphaproteobacteria	F	11	Obese	14	24	22	matched (3)	2	756	0.26455
O17	Betaproteobacteria	F	11	Obese	14	24	22	matched (3)	42	756	5.55556
O17	Deltaproteobacteria	F	11	Obese	14	24	22	matched (3)	0	756	0
O17	Epsilonproteobacteria	F	11	Obese	14	24	22	matched (3)	6	756	0.793651
O17	Gammaproteobacteria	F	11	Obese	14	24	22	matched (3)	25	756	3.30688
O17	Spirochaetes	F	11	Obese	14	24	22	matched (3)	10	756	1.32275
O17	Mollicutes	F	11	Obese	14	24	22	matched (3)	1	756	0.132275
O17	Opitutae	F	11	Obese	14	24	22	matched (3)	0	756	0
O17	Verrucomicrobiae	F	11	Obese	14	24	22	matched (3)	0	756	0
O17	Bacteria_unclassified	F	11	Obese	14	24	22	matched (3)	41.5	756	5.48942
O17	Bacilli	F	11	Obese	14	24	22	matched (3)	86	756	11.3757
O17	Clostridia	F	11	Obese	14	24	22	matched (3)	54.5	756	7.20899
O17	Erysipelotrichia	F	11	Obese	14	24	22	matched (3)	10	756	1.32275
O17	Firmicutes_unclassified	F	11	Obese	14	24	22	matched (3)	12	756	1.5873
O17	Negativicutes	F	11	Obese	14	24	22	matched (3)	34	756	4.49735
O17	OD1_class_incertae_sedis	F	11	Obese	14	24	22	matched (3)	0	756	0
O17	SR1_class_incertae_sedis	F	11	Obese	14	24	22	matched (3)	23.5	756	3.10847
O17	TM7_class_incertae_sedis	F	11	Obese	14	24	22	matched (3)	35	756	4.62963
O18	Acidobacteria_Gp4	F	8	Obese	12	20	16	matched (3)	0	546	0
O18	Acidobacteria_Gp6	F	8	Obese	12	20	16	matched (3)	0	546	0
O18	Actinobacteria	F	8	Obese	12	20	16	matched (3)	39	546	7.14286
O18	Bacteroidetes_unclassified	F	8	Obese	12	20	16	matched (3)	6	546	1.0989
O18	Bacteroidia	F	8	Obese	12	20	16	matched (3)	156	546	28.5714
O18	Sphingobacteria	F	8	Obese	12	20	16	matched (3)	0	546	0
O18	Flavobacteria	F	8	Obese	12	20	16	matched (3)	57	546	10.4396
O18	Chlamydiae	F	8	Obese	12	20	16	matched (3)	0	546	0
O18	Anaerolineae	F	8	Obese	12	20	16	matched (3)	0	546	0
O18	Deinococci	F	8	Obese	12	20	16	matched (3)	0	546	0
O18	Fusobacteria	F	8	Obese	12	20	16	matched (3)	56	546	10.2564
O18	Planctomycetes_unclassified	F	8	Obese	12	20	16	matched (3)	0	546	0
O18	Phycisphaerae	F	8	Obese	12	20	16	matched (3)	0	546	0
O18	Proteobacteria_unclassified	F	8	Obese	12	20	16	matched (3)	0	546	0
O18	Alphaproteobacteria	F	8	Obese	12	20	16	matched (3)	0	546	0
O18	Betaproteobacteria	F	8	Obese	12	20	16	matched (3)	48	546	8.79121
O18	Deltaproteobacteria	F	8	Obese	12	20	16	matched (3)	0	546	0
O18	Epsilonproteobacteria	F	8	Obese	12	20	16	matched (3)	2	546	0.3663
O18	Gammaproteobacteria	F	8	Obese	12	20	16	matched (3)	15	546	2.74725
O18	Spirochaetes	F	8	Obese	12	20	16	matched (3)	5	546	0.915751
O18	Mollicutes	F	8	Obese	12	20	16	matched (3)	1	546	0.18315
O18	Opitutae	F	8	Obese	12	20	16	matched (3)	0	546	0
O18	Verrucomicrobiae	F	8	Obese	12	20	16	matched (3)	0	546	0
O18	Bacteria_unclassified	F	8	Obese	12	20	16	matched (3)	18	546	3.2967
O18	Bacilli	F	8	Obese	12	20	16	matched (3)	68	546	12.4542
O18	Clostridia	F	8	Obese	12	20	16	matched (3)	23	546	4.21245
O18	Erysipelotrichia	F	8	Obese	12	20	16	matched (3)	2	546	0.3663
O18	Firmicutes_unclassified	F	8	Obese	12	20	16	matched (3)	2	546	0.3663
O18	Negativicutes	F	8	Obese	12	20	16	matched (3)	27	546	4.94506
O18	OD1_class_incertae_sedis	F	8	Obese	12	20	16	matched (3)	0	546	0
O18	SR1_class_incertae_sedis	F	8	Obese	12	20	16	matched (3)	6	546	1.0989
O18	TM7_class_incertae_sedis	F	8	Obese	12	20	16	matched (3)	15	546	2.74725
O19	Acidobacteria_Gp4	F	7	Obese	9	13	22.7	matched (3)	0	528	0
O19	Acidobacteria_Gp6	F	7	Obese	9	13	22.7	matched (3)	0	528	0
O19	Actinobacteria	F	7	Obese	9	13	22.7	matched (3)	49	528	9.2803
O19	Bacteroidetes_unclassified	F	7	Obese	9	13	22.7	matched (3)	3	528	0.568182
O19	Bacteroidia	F	7	Obese	9	13	22.7	matched (3)	144.5	528	27.3674
O19	Sphingobacteria	F	7	Obese	9	13	22.7	matched (3)	0	528	0
O19	Flavobacteria	F	7	Obese	9	13	22.7	matched (3)	21	528	3.97727
O19	Chlamydiae	F	7	Obese	9	13	22.7	matched (3)	0	528	0
O19	Anaerolineae	F	7	Obese	9	13	22.7	matched (3)	0	528	0
O19	Deinococci	F	7	Obese	9	13	22.7	matched (3)	0	528	0
O19	Fusobacteria	F	7	Obese	9	13	22.7	matched (3)	35.5	528	6.72348
O19	Planctomycetes_unclassified	F	7	Obese	9	13	22.7	matched (3)	0	528	0
O19	Phycisphaerae	F	7	Obese	9	13	22.7	matched (3)	0	528	0
O19	Proteobacteria_unclassified	F	7	Obese	9	13	22.7	matched (3)	0.5	528	0.094697
O19	Alphaproteobacteria	F	7	Obese	9	13	22.7	matched (3)	0.5	528	0.094697
O19	Betaproteobacteria	F	7	Obese	9	13	22.7	matched (3)	41.5	528	7.85985
O19	Deltaproteobacteria	F	7	Obese	9	13	22.7	matched (3)	0	528	0
O19	Epsilonproteobacteria	F	7	Obese	9	13	22.7	matched (3)	6	528	1.13636
O19	Gammaproteobacteria	F	7	Obese	9	13	22.7	matched (3)	39.5	528	7.48106
O19	Spirochaetes	F	7	Obese	9	13	22.7	matched (3)	4.5	528	0.852273
O19	Mollicutes	F	7	Obese	9	13	22.7	matched (3)	2	528	0.378788
O19	Opitutae	F	7	Obese	9	13	22.7	matched (3)	0	528	0
O19	Verrucomicrobiae	F	7	Obese	9	13	22.7	matched (3)	0	528	0
O19	Bacteria_unclassified	F	7	Obese	9	13	22.7	matched (3)	19	528	3.59848
O19	Bacilli	F	7	Obese	9	13	22.7	matched (3)	66.5	528	12.5947
O19	Clostridia	F	7	Obese	9	13	22.7	matched (3)	25.5	528	4.82955
O19	Erysipelotrichia	F	7	Obese	9	13	22.7	matched (3)	4.5	528	0.852273
O19	Firmicutes_unclassified	F	7	Obese	9	13	22.7	matched (3)	2	528	0.378788
O19	Negativicutes	F	7	Obese	9	13	22.7	matched (3)	48.5	528	9.18561
O19	OD1_class_incertae_sedis	F	7	Obese	9	13	22.7	matched (3)	0	528	0
O19	SR1_class_incertae_sedis	F	7	Obese	9	13	22.7	matched (3)	2	528	0.378788
O19	TM7_class_incertae_sedis	F	7	Obese	9	13	22.7	matched (3)	12.5	528	2.36742
O2	Acidobacteria_Gp4	M	8	Obese	14	21	14.3	matched (3)	0	706	0
O2	Acidobacteria_Gp6	M	8	Obese	14	21	14.3	matched (3)	0	706	0
O2	Actinobacteria	M	8	Obese	14	21	14.3	matched (3)	65.5	706	9.27762
O2	Bacteroidetes_unclassified	M	8	Obese	14	21	14.3	matched (3)	9.5	706	1.34561
O2	Bacteroidia	M	8	Obese	14	21	14.3	matched (3)	195	706	27.6204
O2	Sphingobacteria	M	8	Obese	14	21	14.3	matched (3)	0	706	0
O2	Flavobacteria	M	8	Obese	14	21	14.3	matched (3)	36.5	706	5.16997
O2	Chlamydiae	M	8	Obese	14	21	14.3	matched (3)	0	706	0
O2	Anaerolineae	M	8	Obese	14	21	14.3	matched (3)	0	706	0
O2	Deinococci	M	8	Obese	14	21	14.3	matched (3)	0	706	0
O2	Fusobacteria	M	8	Obese	14	21	14.3	matched (3)	58.5	706	8.28612
O2	Planctomycetes_unclassified	M	8	Obese	14	21	14.3	matched (3)	0	706	0
O2	Phycisphaerae	M	8	Obese	14	21	14.3	matched (3)	0	706	0
O2	Proteobacteria_unclassified	M	8	Obese	14	21	14.3	matched (3)	0	706	0
O2	Alphaproteobacteria	M	8	Obese	14	21	14.3	matched (3)	0	706	0
O2	Betaproteobacteria	M	8	Obese	14	21	14.3	matched (3)	55	706	7.79037
O2	Deltaproteobacteria	M	8	Obese	14	21	14.3	matched (3)	0.5	706	0.0708215
O2	Epsilonproteobacteria	M	8	Obese	14	21	14.3	matched (3)	3.5	706	0.495751
O2	Gammaproteobacteria	M	8	Obese	14	21	14.3	matched (3)	37	706	5.24079
O2	Spirochaetes	M	8	Obese	14	21	14.3	matched (3)	4.5	706	0.637394
O2	Mollicutes	M	8	Obese	14	21	14.3	matched (3)	0	706	0
O2	Opitutae	M	8	Obese	14	21	14.3	matched (3)	0	706	0
O2	Verrucomicrobiae	M	8	Obese	14	21	14.3	matched (3)	1	706	0.141643
O2	Bacteria_unclassified	M	8	Obese	14	21	14.3	matched (3)	29	706	4.10765
O2	Bacilli	M	8	Obese	14	21	14.3	matched (3)	130.5	706	18.4844
O2	Clostridia	M	8	Obese	14	21	14.3	matched (3)	21.5	706	3.04533
O2	Erysipelotrichia	M	8	Obese	14	21	14.3	matched (3)	4.5	706	0.637394
O2	Firmicutes_unclassified	M	8	Obese	14	21	14.3	matched (3)	3.5	706	0.495751
O2	Negativicutes	M	8	Obese	14	21	14.3	matched (3)	29.5	706	4.17847
O2	OD1_class_incertae_sedis	M	8	Obese	14	21	14.3	matched (3)	0.5	706	0.0708215
O2	SR1_class_incertae_sedis	M	8	Obese	14	21	14.3	matched (3)	5.5	706	0.779037
O2	TM7_class_incertae_sedis	M	8	Obese	14	21	14.3	matched (3)	15	706	2.12465
O20	Acidobacteria_Gp4	F	14	Obese	13	23	13.3	matched (3)	0	582	0
O20	Acidobacteria_Gp6	F	14	Obese	13	23	13.3	matched (3)	0	582	0
O20	Actinobacteria	F	14	Obese	13	23	13.3	matched (3)	39	582	6.70103
O20	Bacteroidetes_unclassified	F	14	Obese	13	23	13.3	matched (3)	4.5	582	0.773196
O20	Bacteroidia	F	14	Obese	13	23	13.3	matched (3)	167.5	582	28.7801
O20	Sphingobacteria	F	14	Obese	13	23	13.3	matched (3)	0	582	0
O20	Flavobacteria	F	14	Obese	13	23	13.3	matched (3)	42	582	7.2165
O20	Chlamydiae	F	14	Obese	13	23	13.3	matched (3)	0	582	0
O20	Anaerolineae	F	14	Obese	13	23	13.3	matched (3)	0	582	0
O20	Deinococci	F	14	Obese	13	23	13.3	matched (3)	0	582	0
O20	Fusobacteria	F	14	Obese	13	23	13.3	matched (3)	55	582	9.45017
O20	Planctomycetes_unclassified	F	14	Obese	13	23	13.3	matched (3)	0	582	0
O20	Phycisphaerae	F	14	Obese	13	23	13.3	matched (3)	0	582	0
O20	Proteobacteria_unclassified	F	14	Obese	13	23	13.3	matched (3)	0.5	582	0.0859107
O20	Alphaproteobacteria	F	14	Obese	13	23	13.3	matched (3)	0.5	582	0.0859107
O20	Betaproteobacteria	F	14	Obese	13	23	13.3	matched (3)	35	582	6.01375
O20	Deltaproteobacteria	F	14	Obese	13	23	13.3	matched (3)	0	582	0
O20	Epsilonproteobacteria	F	14	Obese	13	23	13.3	matched (3)	3	582	0.515464
O20	Gammaproteobacteria	F	14	Obese	13	23	13.3	matched (3)	22.5	582	3.86598
O20	Spirochaetes	F	14	Obese	13	23	13.3	matched (3)	8.5	582	1.46048
O20	Mollicutes	F	14	Obese	13	23	13.3	matched (3)	1	582	0.171821
O20	Opitutae	F	14	Obese	13	23	13.3	matched (3)	0	582	0
O20	Verrucomicrobiae	F	14	Obese	13	23	13.3	matched (3)	0	582	0
O20	Bacteria_unclassified	F	14	Obese	13	23	13.3	matched (3)	13	582	2.23368
O20	Bacilli	F	14	Obese	13	23	13.3	matched (3)	75.5	582	12.9725
O20	Clostridia	F	14	Obese	13	23	13.3	matched (3)	32	582	5.49828
O20	Erysipelotrichia	F	14	Obese	13	23	13.3	matched (3)	1.5	582	0.257732
O20	Firmicutes_unclassified	F	14	Obese	13	23	13.3	matched (3)	3	582	0.515464
O20	Negativicutes	F	14	Obese	13	23	13.3	matched (3)	47.5	582	8.16151
O20	OD1_class_incertae_sedis	F	14	Obese	13	23	13.3	matched (3)	0	582	0
O20	SR1_class_incertae_sedis	F	14	Obese	13	23	13.3	matched (3)	16.5	582	2.83505
O20	TM7_class_incertae_sedis	F	14	Obese	13	23	13.3	matched (3)	14	582	2.4055
O21	Acidobacteria_Gp4	F	11	Obese	13	25	19.3	master only (1)		0
O21	Acidobacteria_Gp6	F	11	Obese	13	25	19.3	master only (1)		0
O21	Actinobacteria	F	11	Obese	13	25	19.3	master only (1)		0
O21	Bacteroidetes_unclassified	F	11	Obese	13	25	19.3	master only (1)		0
O21	Bacteroidia	F	11	Obese	13	25	19.3	master only (1)		0
O21	Sphingobacteria	F	11	Obese	13	25	19.3	master only (1)		0
O21	Flavobacteria	F	11	Obese	13	25	19.3	master only (1)		0
O21	Chlamydiae	F	11	Obese	13	25	19.3	master only (1)		0
O21	Anaerolineae	F	11	Obese	13	25	19.3	master only (1)		0
O21	Deinococci	F	11	Obese	13	25	19.3	master only (1)		0
O21	Fusobacteria	F	11	Obese	13	25	19.3	master only (1)		0
O21	Planctomycetes_unclassified	F	11	Obese	13	25	19.3	master only (1)		0
O21	Phycisphaerae	F	11	Obese	13	25	19.3	master only (1)		0
O21	Proteobacteria_unclassified	F	11	Obese	13	25	19.3	master only (1)		0
O21	Alphaproteobacteria	F	11	Obese	13	25	19.3	master only (1)		0
O21	Betaproteobacteria	F	11	Obese	13	25	19.3	master only (1)		0
O21	Deltaproteobacteria	F	11	Obese	13	25	19.3	master only (1)		0
O21	Epsilonproteobacteria	F	11	Obese	13	25	19.3	master only (1)		0
O21	Gammaproteobacteria	F	11	Obese	13	25	19.3	master only (1)		0
O21	Spirochaetes	F	11	Obese	13	25	19.3	master only (1)		0
O21	Mollicutes	F	11	Obese	13	25	19.3	master only (1)		0
O21	Opitutae	F	11	Obese	13	25	19.3	master only (1)		0
O21	Verrucomicrobiae	F	11	Obese	13	25	19.3	master only (1)		0
O21	Bacteria_unclassified	F	11	Obese	13	25	19.3	master only (1)		0
O21	Bacilli	F	11	Obese	13	25	19.3	master only (1)		0
O21	Clostridia	F	11	Obese	13	25	19.3	master only (1)		0
O21	Erysipelotrichia	F	11	Obese	13	25	19.3	master only (1)		0
O21	Firmicutes_unclassified	F	11	Obese	13	25	19.3	master only (1)		0
O21	Negativicutes	F	11	Obese	13	25	19.3	master only (1)		0
O21	OD1_class_incertae_sedis	F	11	Obese	13	25	19.3	master only (1)		0
O21	SR1_class_incertae_sedis	F	11	Obese	13	25	19.3	master only (1)		0
O21	TM7_class_incertae_sedis	F	11	Obese	13	25	19.3	master only (1)		0
O22	Acidobacteria_Gp4	M	12	Obese	14	18	11.7	matched (3)	0	576.5	0
O22	Acidobacteria_Gp6	M	12	Obese	14	18	11.7	matched (3)	0	576.5	0
O22	Actinobacteria	M	12	Obese	14	18	11.7	matched (3)	43.5	576.5	7.54553
O22	Bacteroidetes_unclassified	M	12	Obese	14	18	11.7	matched (3)	3	576.5	0.520382
O22	Bacteroidia	M	12	Obese	14	18	11.7	matched (3)	108.5	576.5	18.8205
O22	Sphingobacteria	M	12	Obese	14	18	11.7	matched (3)	0	576.5	0
O22	Flavobacteria	M	12	Obese	14	18	11.7	matched (3)	37.5	576.5	6.50477
O22	Chlamydiae	M	12	Obese	14	18	11.7	matched (3)	0	576.5	0
O22	Anaerolineae	M	12	Obese	14	18	11.7	matched (3)	0	576.5	0
O22	Deinococci	M	12	Obese	14	18	11.7	matched (3)	0	576.5	0
O22	Fusobacteria	M	12	Obese	14	18	11.7	matched (3)	33	576.5	5.7242
O22	Planctomycetes_unclassified	M	12	Obese	14	18	11.7	matched (3)	0	576.5	0
O22	Phycisphaerae	M	12	Obese	14	18	11.7	matched (3)	0	576.5	0
O22	Proteobacteria_unclassified	M	12	Obese	14	18	11.7	matched (3)	3.5	576.5	0.607112
O22	Alphaproteobacteria	M	12	Obese	14	18	11.7	matched (3)	1	576.5	0.173461
O22	Betaproteobacteria	M	12	Obese	14	18	11.7	matched (3)	79	576.5	13.7034
O22	Deltaproteobacteria	M	12	Obese	14	18	11.7	matched (3)	0	576.5	0
O22	Epsilonproteobacteria	M	12	Obese	14	18	11.7	matched (3)	8	576.5	1.38768
O22	Gammaproteobacteria	M	12	Obese	14	18	11.7	matched (3)	59	576.5	10.2342
O22	Spirochaetes	M	12	Obese	14	18	11.7	matched (3)	3.5	576.5	0.607112
O22	Mollicutes	M	12	Obese	14	18	11.7	matched (3)	1	576.5	0.173461
O22	Opitutae	M	12	Obese	14	18	11.7	matched (3)	0	576.5	0
O22	Verrucomicrobiae	M	12	Obese	14	18	11.7	matched (3)	0	576.5	0
O22	Bacteria_unclassified	M	12	Obese	14	18	11.7	matched (3)	21	576.5	3.64267
O22	Bacilli	M	12	Obese	14	18	11.7	matched (3)	70	576.5	12.1422
O22	Clostridia	M	12	Obese	14	18	11.7	matched (3)	20.5	576.5	3.55594
O22	Erysipelotrichia	M	12	Obese	14	18	11.7	matched (3)	1.5	576.5	0.260191
O22	Firmicutes_unclassified	M	12	Obese	14	18	11.7	matched (3)	3.5	576.5	0.607112
O22	Negativicutes	M	12	Obese	14	18	11.7	matched (3)	53.5	576.5	9.28014
O22	OD1_class_incertae_sedis	M	12	Obese	14	18	11.7	matched (3)	0.5	576.5	0.0867303
O22	SR1_class_incertae_sedis	M	12	Obese	14	18	11.7	matched (3)	3.5	576.5	0.607112
O22	TM7_class_incertae_sedis	M	12	Obese	14	18	11.7	matched (3)	22	576.5	3.81613
O23	Acidobacteria_Gp4	F	10	Obese	14	19	15.7	matched (3)	0	680	0
O23	Acidobacteria_Gp6	F	10	Obese	14	19	15.7	matched (3)	0	680	0
O23	Actinobacteria	F	10	Obese	14	19	15.7	matched (3)	41.5	680	6.10294
O23	Bacteroidetes_unclassified	F	10	Obese	14	19	15.7	matched (3)	11.5	680	1.69118
O23	Bacteroidia	F	10	Obese	14	19	15.7	matched (3)	226	680	33.2353
O23	Sphingobacteria	F	10	Obese	14	19	15.7	matched (3)	0	680	0
O23	Flavobacteria	F	10	Obese	14	19	15.7	matched (3)	51	680	7.5
O23	Chlamydiae	F	10	Obese	14	19	15.7	matched (3)	0	680	0
O23	Anaerolineae	F	10	Obese	14	19	15.7	matched (3)	0	680	0
O23	Deinococci	F	10	Obese	14	19	15.7	matched (3)	0	680	0
O23	Fusobacteria	F	10	Obese	14	19	15.7	matched (3)	57	680	8.38235
O23	Planctomycetes_unclassified	F	10	Obese	14	19	15.7	matched (3)	0	680	0
O23	Phycisphaerae	F	10	Obese	14	19	15.7	matched (3)	0	680	0
O23	Proteobacteria_unclassified	F	10	Obese	14	19	15.7	matched (3)	2	680	0.294118
O23	Alphaproteobacteria	F	10	Obese	14	19	15.7	matched (3)	0	680	0
O23	Betaproteobacteria	F	10	Obese	14	19	15.7	matched (3)	51	680	7.5
O23	Deltaproteobacteria	F	10	Obese	14	19	15.7	matched (3)	0	680	0
O23	Epsilonproteobacteria	F	10	Obese	14	19	15.7	matched (3)	4	680	0.588235
O23	Gammaproteobacteria	F	10	Obese	14	19	15.7	matched (3)	32.5	680	4.77941
O23	Spirochaetes	F	10	Obese	14	19	15.7	matched (3)	7.5	680	1.10294
O23	Mollicutes	F	10	Obese	14	19	15.7	matched (3)	0.5	680	0.0735294
O23	Opitutae	F	10	Obese	14	19	15.7	matched (3)	0	680	0
O23	Verrucomicrobiae	F	10	Obese	14	19	15.7	matched (3)	0	680	0
O23	Bacteria_unclassified	F	10	Obese	14	19	15.7	matched (3)	36.5	680	5.36765
O23	Bacilli	F	10	Obese	14	19	15.7	matched (3)	75	680	11.0294
O23	Clostridia	F	10	Obese	14	19	15.7	matched (3)	28	680	4.11765
O23	Erysipelotrichia	F	10	Obese	14	19	15.7	matched (3)	2.5	680	0.367647
O23	Firmicutes_unclassified	F	10	Obese	14	19	15.7	matched (3)	3	680	0.441176
O23	Negativicutes	F	10	Obese	14	19	15.7	matched (3)	29	680	4.26471
O23	OD1_class_incertae_sedis	F	10	Obese	14	19	15.7	matched (3)	0	680	0
O23	SR1_class_incertae_sedis	F	10	Obese	14	19	15.7	matched (3)	9.5	680	1.39706
O23	TM7_class_incertae_sedis	F	10	Obese	14	19	15.7	matched (3)	12	680	1.76471
O24	Acidobacteria_Gp4	M	10	Obese	9	29	20.7	matched (3)	0	524	0
O24	Acidobacteria_Gp6	M	10	Obese	9	29	20.7	matched (3)	0	524	0
O24	Actinobacteria	M	10	Obese	9	29	20.7	matched (3)	18.5	524	3.53053
O24	Bacteroidetes_unclassified	M	10	Obese	9	29	20.7	matched (3)	10	524	1.9084
O24	Bacteroidia	M	10	Obese	9	29	20.7	matched (3)	104	524	19.8473
O24	Sphingobacteria	M	10	Obese	9	29	20.7	matched (3)	0.5	524	0.0954198
O24	Flavobacteria	M	10	Obese	9	29	20.7	matched (3)	38	524	7.25191
O24	Chlamydiae	M	10	Obese	9	29	20.7	matched (3)	0	524	0
O24	Anaerolineae	M	10	Obese	9	29	20.7	matched (3)	0	524	0
O24	Deinococci	M	10	Obese	9	29	20.7	matched (3)	0	524	0
O24	Fusobacteria	M	10	Obese	9	29	20.7	matched (3)	37.5	524	7.15649
O24	Planctomycetes_unclassified	M	10	Obese	9	29	20.7	matched (3)	0	524	0
O24	Phycisphaerae	M	10	Obese	9	29	20.7	matched (3)	0	524	0
O24	Proteobacteria_unclassified	M	10	Obese	9	29	20.7	matched (3)	4	524	0.763359
O24	Alphaproteobacteria	M	10	Obese	9	29	20.7	matched (3)	0.5	524	0.0954198
O24	Betaproteobacteria	M	10	Obese	9	29	20.7	matched (3)	61	524	11.6412
O24	Deltaproteobacteria	M	10	Obese	9	29	20.7	matched (3)	0	524	0
O24	Epsilonproteobacteria	M	10	Obese	9	29	20.7	matched (3)	6	524	1.14504
O24	Gammaproteobacteria	M	10	Obese	9	29	20.7	matched (3)	80.5	524	15.3626
O24	Spirochaetes	M	10	Obese	9	29	20.7	matched (3)	7	524	1.33588
O24	Mollicutes	M	10	Obese	9	29	20.7	matched (3)	1	524	0.19084
O24	Opitutae	M	10	Obese	9	29	20.7	matched (3)	0	524	0
O24	Verrucomicrobiae	M	10	Obese	9	29	20.7	matched (3)	0	524	0
O24	Bacteria_unclassified	M	10	Obese	9	29	20.7	matched (3)	17.5	524	3.33969
O24	Bacilli	M	10	Obese	9	29	20.7	matched (3)	57	524	10.8779
O24	Clostridia	M	10	Obese	9	29	20.7	matched (3)	26.5	524	5.05725
O24	Erysipelotrichia	M	10	Obese	9	29	20.7	matched (3)	1	524	0.19084
O24	Firmicutes_unclassified	M	10	Obese	9	29	20.7	matched (3)	4	524	0.763359
O24	Negativicutes	M	10	Obese	9	29	20.7	matched (3)	25.5	524	4.86641
O24	OD1_class_incertae_sedis	M	10	Obese	9	29	20.7	matched (3)	0	524	0
O24	SR1_class_incertae_sedis	M	10	Obese	9	29	20.7	matched (3)	3	524	0.572519
O24	TM7_class_incertae_sedis	M	10	Obese	9	29	20.7	matched (3)	21	524	4.00763
O25	Acidobacteria_Gp4	M	8	Obese	11	15	17.3	matched (3)	0.5	471	0.106157
O25	Acidobacteria_Gp6	M	8	Obese	11	15	17.3	matched (3)	0.5	471	0.106157
O25	Actinobacteria	M	8	Obese	11	15	17.3	matched (3)	40	471	8.49257
O25	Bacteroidetes_unclassified	M	8	Obese	11	15	17.3	matched (3)	2.5	471	0.530786
O25	Bacteroidia	M	8	Obese	11	15	17.3	matched (3)	108.5	471	23.0361
O25	Sphingobacteria	M	8	Obese	11	15	17.3	matched (3)	0.5	471	0.106157
O25	Flavobacteria	M	8	Obese	11	15	17.3	matched (3)	40.5	471	8.59873
O25	Chlamydiae	M	8	Obese	11	15	17.3	matched (3)	0	471	0
O25	Anaerolineae	M	8	Obese	11	15	17.3	matched (3)	0	471	0
O25	Deinococci	M	8	Obese	11	15	17.3	matched (3)	0	471	0
O25	Fusobacteria	M	8	Obese	11	15	17.3	matched (3)	39	471	8.28025
O25	Planctomycetes_unclassified	M	8	Obese	11	15	17.3	matched (3)	0	471	0
O25	Phycisphaerae	M	8	Obese	11	15	17.3	matched (3)	0	471	0
O25	Proteobacteria_unclassified	M	8	Obese	11	15	17.3	matched (3)	0	471	0
O25	Alphaproteobacteria	M	8	Obese	11	15	17.3	matched (3)	0.5	471	0.106157
O25	Betaproteobacteria	M	8	Obese	11	15	17.3	matched (3)	45	471	9.55414
O25	Deltaproteobacteria	M	8	Obese	11	15	17.3	matched (3)	0	471	0
O25	Epsilonproteobacteria	M	8	Obese	11	15	17.3	matched (3)	8	471	1.69851
O25	Gammaproteobacteria	M	8	Obese	11	15	17.3	matched (3)	31.5	471	6.6879
O25	Spirochaetes	M	8	Obese	11	15	17.3	matched (3)	5	471	1.06157
O25	Mollicutes	M	8	Obese	11	15	17.3	matched (3)	1	471	0.212314
O25	Opitutae	M	8	Obese	11	15	17.3	matched (3)	0	471	0
O25	Verrucomicrobiae	M	8	Obese	11	15	17.3	matched (3)	0.5	471	0.106157
O25	Bacteria_unclassified	M	8	Obese	11	15	17.3	matched (3)	11.5	471	2.44161
O25	Bacilli	M	8	Obese	11	15	17.3	matched (3)	49.5	471	10.5096
O25	Clostridia	M	8	Obese	11	15	17.3	matched (3)	29	471	6.15711
O25	Erysipelotrichia	M	8	Obese	11	15	17.3	matched (3)	1.5	471	0.318471
O25	Firmicutes_unclassified	M	8	Obese	11	15	17.3	matched (3)	2	471	0.424628
O25	Negativicutes	M	8	Obese	11	15	17.3	matched (3)	36.5	471	7.74947
O25	OD1_class_incertae_sedis	M	8	Obese	11	15	17.3	matched (3)	0	471	0
O25	SR1_class_incertae_sedis	M	8	Obese	11	15	17.3	matched (3)	3.5	471	0.7431
O25	TM7_class_incertae_sedis	M	8	Obese	11	15	17.3	matched (3)	14	471	2.9724
O26	Acidobacteria_Gp4	M	8	Obese	11	18	21	matched (3)	0	617	0
O26	Acidobacteria_Gp6	M	8	Obese	11	18	21	matched (3)	0	617	0
O26	Actinobacteria	M	8	Obese	11	18	21	matched (3)	57.5	617	9.31929
O26	Bacteroidetes_unclassified	M	8	Obese	11	18	21	matched (3)	7.5	617	1.21556
O26	Bacteroidia	M	8	Obese	11	18	21	matched (3)	140	617	22.6904
O26	Sphingobacteria	M	8	Obese	11	18	21	matched (3)	0	617	0
O26	Flavobacteria	M	8	Obese	11	18	21	matched (3)	40.5	617	6.56402
O26	Chlamydiae	M	8	Obese	11	18	21	matched (3)	0	617	0
O26	Anaerolineae	M	8	Obese	11	18	21	matched (3)	0	617	0
O26	Deinococci	M	8	Obese	11	18	21	matched (3)	0.5	617	0.0810373
O26	Fusobacteria	M	8	Obese	11	18	21	matched (3)	45.5	617	7.37439
O26	Planctomycetes_unclassified	M	8	Obese	11	18	21	matched (3)	0	617	0
O26	Phycisphaerae	M	8	Obese	11	18	21	matched (3)	0	617	0
O26	Proteobacteria_unclassified	M	8	Obese	11	18	21	matched (3)	2.5	617	0.405186
O26	Alphaproteobacteria	M	8	Obese	11	18	21	matched (3)	0	617	0
O26	Betaproteobacteria	M	8	Obese	11	18	21	matched (3)	58	617	9.40032
O26	Deltaproteobacteria	M	8	Obese	11	18	21	matched (3)	0	617	0
O26	Epsilonproteobacteria	M	8	Obese	11	18	21	matched (3)	7	617	1.13452
O26	Gammaproteobacteria	M	8	Obese	11	18	21	matched (3)	51	617	8.2658
O26	Spirochaetes	M	8	Obese	11	18	21	matched (3)	6.5	617	1.05348
O26	Mollicutes	M	8	Obese	11	18	21	matched (3)	1.5	617	0.243112
O26	Opitutae	M	8	Obese	11	18	21	matched (3)	0	617	0
O26	Verrucomicrobiae	M	8	Obese	11	18	21	matched (3)	0	617	0
O26	Bacteria_unclassified	M	8	Obese	11	18	21	matched (3)	23.5	617	3.80875
O26	Bacilli	M	8	Obese	11	18	21	matched (3)	72	617	11.6694
O26	Clostridia	M	8	Obese	11	18	21	matched (3)	24	617	3.88979
O26	Erysipelotrichia	M	8	Obese	11	18	21	matched (3)	3	617	0.486224
O26	Firmicutes_unclassified	M	8	Obese	11	18	21	matched (3)	2	617	0.324149
O26	Negativicutes	M	8	Obese	11	18	21	matched (3)	54	617	8.75203
O26	OD1_class_incertae_sedis	M	8	Obese	11	18	21	matched (3)	0	617	0
O26	SR1_class_incertae_sedis	M	8	Obese	11	18	21	matched (3)	2.5	617	0.405186
O26	TM7_class_incertae_sedis	M	8	Obese	11	18	21	matched (3)	18	617	2.91734
O27	Acidobacteria_Gp4	M	6	Obese	10	21	16	matched (3)	0	586	0
O27	Acidobacteria_Gp6	M	6	Obese	10	21	16	matched (3)	0	586	0
O27	Actinobacteria	M	6	Obese	10	21	16	matched (3)	48	586	8.19113
O27	Bacteroidetes_unclassified	M	6	Obese	10	21	16	matched (3)	3.5	586	0.59727
O27	Bacteroidia	M	6	Obese	10	21	16	matched (3)	125	586	21.3311
O27	Sphingobacteria	M	6	Obese	10	21	16	matched (3)	0	586	0
O27	Flavobacteria	M	6	Obese	10	21	16	matched (3)	40.5	586	6.91126
O27	Chlamydiae	M	6	Obese	10	21	16	matched (3)	0	586	0
O27	Anaerolineae	M	6	Obese	10	21	16	matched (3)	0	586	0
O27	Deinococci	M	6	Obese	10	21	16	matched (3)	0	586	0
O27	Fusobacteria	M	6	Obese	10	21	16	matched (3)	45.5	586	7.7645
O27	Planctomycetes_unclassified	M	6	Obese	10	21	16	matched (3)	0	586	0
O27	Phycisphaerae	M	6	Obese	10	21	16	matched (3)	0	586	0
O27	Proteobacteria_unclassified	M	6	Obese	10	21	16	matched (3)	2	586	0.341297
O27	Alphaproteobacteria	M	6	Obese	10	21	16	matched (3)	0	586	0
O27	Betaproteobacteria	M	6	Obese	10	21	16	matched (3)	57	586	9.72696
O27	Deltaproteobacteria	M	6	Obese	10	21	16	matched (3)	0.5	586	0.0853242
O27	Epsilonproteobacteria	M	6	Obese	10	21	16	matched (3)	13	586	2.21843
O27	Gammaproteobacteria	M	6	Obese	10	21	16	matched (3)	65	586	11.0921
O27	Spirochaetes	M	6	Obese	10	21	16	matched (3)	4	586	0.682594
O27	Mollicutes	M	6	Obese	10	21	16	matched (3)	0	586	0
O27	Opitutae	M	6	Obese	10	21	16	matched (3)	0	586	0
O27	Verrucomicrobiae	M	6	Obese	10	21	16	matched (3)	0	586	0
O27	Bacteria_unclassified	M	6	Obese	10	21	16	matched (3)	24	586	4.09556
O27	Bacilli	M	6	Obese	10	21	16	matched (3)	68	586	11.6041
O27	Clostridia	M	6	Obese	10	21	16	matched (3)	31.5	586	5.37543
O27	Erysipelotrichia	M	6	Obese	10	21	16	matched (3)	2.5	586	0.426621
O27	Firmicutes_unclassified	M	6	Obese	10	21	16	matched (3)	1	586	0.170648
O27	Negativicutes	M	6	Obese	10	21	16	matched (3)	43	586	7.33788
O27	OD1_class_incertae_sedis	M	6	Obese	10	21	16	matched (3)	0	586	0
O27	SR1_class_incertae_sedis	M	6	Obese	10	21	16	matched (3)	2.5	586	0.426621
O27	TM7_class_incertae_sedis	M	6	Obese	10	21	16	matched (3)	9.5	586	1.62116
O28	Acidobacteria_Gp4	M	9	Obese	12	19	13.3	matched (3)	0	531	0
O28	Acidobacteria_Gp6	M	9	Obese	12	19	13.3	matched (3)	0	531	0
O28	Actinobacteria	M	9	Obese	12	19	13.3	matched (3)	39	531	7.34463
O28	Bacteroidetes_unclassified	M	9	Obese	12	19	13.3	matched (3)	6	531	1.12994
O28	Bacteroidia	M	9	Obese	12	19	13.3	matched (3)	127	531	23.9171
O28	Sphingobacteria	M	9	Obese	12	19	13.3	matched (3)	0	531	0
O28	Flavobacteria	M	9	Obese	12	19	13.3	matched (3)	30	531	5.64972
O28	Chlamydiae	M	9	Obese	12	19	13.3	matched (3)	0	531	0
O28	Anaerolineae	M	9	Obese	12	19	13.3	matched (3)	0	531	0
O28	Deinococci	M	9	Obese	12	19	13.3	matched (3)	0	531	0
O28	Fusobacteria	M	9	Obese	12	19	13.3	matched (3)	43	531	8.09793
O28	Planctomycetes_unclassified	M	9	Obese	12	19	13.3	matched (3)	0	531	0
O28	Phycisphaerae	M	9	Obese	12	19	13.3	matched (3)	0	531	0
O28	Proteobacteria_unclassified	M	9	Obese	12	19	13.3	matched (3)	0	531	0
O28	Alphaproteobacteria	M	9	Obese	12	19	13.3	matched (3)	1	531	0.188324
O28	Betaproteobacteria	M	9	Obese	12	19	13.3	matched (3)	54	531	10.1695
O28	Deltaproteobacteria	M	9	Obese	12	19	13.3	matched (3)	0	531	0
O28	Epsilonproteobacteria	M	9	Obese	12	19	13.3	matched (3)	10	531	1.88324
O28	Gammaproteobacteria	M	9	Obese	12	19	13.3	matched (3)	36	531	6.77966
O28	Spirochaetes	M	9	Obese	12	19	13.3	matched (3)	2	531	0.376648
O28	Mollicutes	M	9	Obese	12	19	13.3	matched (3)	2	531	0.376648
O28	Opitutae	M	9	Obese	12	19	13.3	matched (3)	0	531	0
O28	Verrucomicrobiae	M	9	Obese	12	19	13.3	matched (3)	0	531	0
O28	Bacteria_unclassified	M	9	Obese	12	19	13.3	matched (3)	23	531	4.33145
O28	Bacilli	M	9	Obese	12	19	13.3	matched (3)	50	531	9.4162
O28	Clostridia	M	9	Obese	12	19	13.3	matched (3)	31	531	5.83804
O28	Erysipelotrichia	M	9	Obese	12	19	13.3	matched (3)	2	531	0.376648
O28	Firmicutes_unclassified	M	9	Obese	12	19	13.3	matched (3)	1	531	0.188324
O28	Negativicutes	M	9	Obese	12	19	13.3	matched (3)	55	531	10.3578
O28	OD1_class_incertae_sedis	M	9	Obese	12	19	13.3	matched (3)	0	531	0
O28	SR1_class_incertae_sedis	M	9	Obese	12	19	13.3	matched (3)	2	531	0.376648
O28	TM7_class_incertae_sedis	M	9	Obese	12	19	13.3	matched (3)	17	531	3.20151
O29	Acidobacteria_Gp4	F	6	Obese	8	10	21.3	matched (3)	0	523.5	0
O29	Acidobacteria_Gp6	F	6	Obese	8	10	21.3	matched (3)	0	523.5	0
O29	Actinobacteria	F	6	Obese	8	10	21.3	matched (3)	43	523.5	8.21394
O29	Bacteroidetes_unclassified	F	6	Obese	8	10	21.3	matched (3)	4	523.5	0.764088
O29	Bacteroidia	F	6	Obese	8	10	21.3	matched (3)	128.5	523.5	24.5463
O29	Sphingobacteria	F	6	Obese	8	10	21.3	matched (3)	0	523.5	0
O29	Flavobacteria	F	6	Obese	8	10	21.3	matched (3)	27	523.5	5.15759
O29	Chlamydiae	F	6	Obese	8	10	21.3	matched (3)	0	523.5	0
O29	Anaerolineae	F	6	Obese	8	10	21.3	matched (3)	0	523.5	0
O29	Deinococci	F	6	Obese	8	10	21.3	matched (3)	0	523.5	0
O29	Fusobacteria	F	6	Obese	8	10	21.3	matched (3)	34.5	523.5	6.59026
O29	Planctomycetes_unclassified	F	6	Obese	8	10	21.3	matched (3)	0	523.5	0
O29	Phycisphaerae	F	6	Obese	8	10	21.3	matched (3)	0	523.5	0
O29	Proteobacteria_unclassified	F	6	Obese	8	10	21.3	matched (3)	2	523.5	0.382044
O29	Alphaproteobacteria	F	6	Obese	8	10	21.3	matched (3)	1	523.5	0.191022
O29	Betaproteobacteria	F	6	Obese	8	10	21.3	matched (3)	59	523.5	11.2703
O29	Deltaproteobacteria	F	6	Obese	8	10	21.3	matched (3)	0	523.5	0
O29	Epsilonproteobacteria	F	6	Obese	8	10	21.3	matched (3)	6.5	523.5	1.24164
O29	Gammaproteobacteria	F	6	Obese	8	10	21.3	matched (3)	46	523.5	8.78701
O29	Spirochaetes	F	6	Obese	8	10	21.3	matched (3)	3.5	523.5	0.668577
O29	Mollicutes	F	6	Obese	8	10	21.3	matched (3)	1	523.5	0.191022
O29	Opitutae	F	6	Obese	8	10	21.3	matched (3)	0	523.5	0
O29	Verrucomicrobiae	F	6	Obese	8	10	21.3	matched (3)	0	523.5	0
O29	Bacteria_unclassified	F	6	Obese	8	10	21.3	matched (3)	18.5	523.5	3.53391
O29	Bacilli	F	6	Obese	8	10	21.3	matched (3)	69	523.5	13.1805
O29	Clostridia	F	6	Obese	8	10	21.3	matched (3)	26	523.5	4.96657
O29	Erysipelotrichia	F	6	Obese	8	10	21.3	matched (3)	4	523.5	0.764088
O29	Firmicutes_unclassified	F	6	Obese	8	10	21.3	matched (3)	3	523.5	0.573066
O29	Negativicutes	F	6	Obese	8	10	21.3	matched (3)	35	523.5	6.68577
O29	OD1_class_incertae_sedis	F	6	Obese	8	10	21.3	matched (3)	0	523.5	0
O29	SR1_class_incertae_sedis	F	6	Obese	8	10	21.3	matched (3)	4	523.5	0.764088
O29	TM7_class_incertae_sedis	F	6	Obese	8	10	21.3	matched (3)	8	523.5	1.52818
O3	Acidobacteria_Gp4	F	12	Obese	6	18	18.3	matched (3)	0	689	0
O3	Acidobacteria_Gp6	F	12	Obese	6	18	18.3	matched (3)	0	689	0
O3	Actinobacteria	F	12	Obese	6	18	18.3	matched (3)	76	689	11.0305
O3	Bacteroidetes_unclassified	F	12	Obese	6	18	18.3	matched (3)	9.5	689	1.37881
O3	Bacteroidia	F	12	Obese	6	18	18.3	matched (3)	158.5	689	23.0044
O3	Sphingobacteria	F	12	Obese	6	18	18.3	matched (3)	1	689	0.145138
O3	Flavobacteria	F	12	Obese	6	18	18.3	matched (3)	20.5	689	2.97533
O3	Chlamydiae	F	12	Obese	6	18	18.3	matched (3)	0	689	0
O3	Anaerolineae	F	12	Obese	6	18	18.3	matched (3)	0	689	0
O3	Deinococci	F	12	Obese	6	18	18.3	matched (3)	0	689	0
O3	Fusobacteria	F	12	Obese	6	18	18.3	matched (3)	29	689	4.209
O3	Planctomycetes_unclassified	F	12	Obese	6	18	18.3	matched (3)	0	689	0
O3	Phycisphaerae	F	12	Obese	6	18	18.3	matched (3)	0	689	0
O3	Proteobacteria_unclassified	F	12	Obese	6	18	18.3	matched (3)	5	689	0.725689
O3	Alphaproteobacteria	F	12	Obese	6	18	18.3	matched (3)	0	689	0
O3	Betaproteobacteria	F	12	Obese	6	18	18.3	matched (3)	69	689	10.0145
O3	Deltaproteobacteria	F	12	Obese	6	18	18.3	matched (3)	0	689	0
O3	Epsilonproteobacteria	F	12	Obese	6	18	18.3	matched (3)	7	689	1.01597
O3	Gammaproteobacteria	F	12	Obese	6	18	18.3	matched (3)	43.5	689	6.3135
O3	Spirochaetes	F	12	Obese	6	18	18.3	matched (3)	8	689	1.1611
O3	Mollicutes	F	12	Obese	6	18	18.3	matched (3)	1	689	0.145138
O3	Opitutae	F	12	Obese	6	18	18.3	matched (3)	0	689	0
O3	Verrucomicrobiae	F	12	Obese	6	18	18.3	matched (3)	0	689	0
O3	Bacteria_unclassified	F	12	Obese	6	18	18.3	matched (3)	32	689	4.64441
O3	Bacilli	F	12	Obese	6	18	18.3	matched (3)	121.5	689	17.6343
O3	Clostridia	F	12	Obese	6	18	18.3	matched (3)	30	689	4.35414
O3	Erysipelotrichia	F	12	Obese	6	18	18.3	matched (3)	2.5	689	0.362845
O3	Firmicutes_unclassified	F	12	Obese	6	18	18.3	matched (3)	4.5	689	0.65312
O3	Negativicutes	F	12	Obese	6	18	18.3	matched (3)	40	689	5.80552
O3	OD1_class_incertae_sedis	F	12	Obese	6	18	18.3	matched (3)	0	689	0
O3	SR1_class_incertae_sedis	F	12	Obese	6	18	18.3	matched (3)	14	689	2.03193
O3	TM7_class_incertae_sedis	F	12	Obese	6	18	18.3	matched (3)	16.5	689	2.39478
O30	Acidobacteria_Gp4	M	13	Obese	10	14	11.7	matched (3)	0	568.5	0
O30	Acidobacteria_Gp6	M	13	Obese	10	14	11.7	matched (3)	0	568.5	0
O30	Actinobacteria	M	13	Obese	10	14	11.7	matched (3)	63	568.5	11.0818
O30	Bacteroidetes_unclassified	M	13	Obese	10	14	11.7	matched (3)	4	568.5	0.703606
O30	Bacteroidia	M	13	Obese	10	14	11.7	matched (3)	145	568.5	25.5057
O30	Sphingobacteria	M	13	Obese	10	14	11.7	matched (3)	0	568.5	0
O30	Flavobacteria	M	13	Obese	10	14	11.7	matched (3)	27	568.5	4.74934
O30	Chlamydiae	M	13	Obese	10	14	11.7	matched (3)	0	568.5	0
O30	Anaerolineae	M	13	Obese	10	14	11.7	matched (3)	0	568.5	0
O30	Deinococci	M	13	Obese	10	14	11.7	matched (3)	0	568.5	0
O30	Fusobacteria	M	13	Obese	10	14	11.7	matched (3)	21.5	568.5	3.78188
O30	Planctomycetes_unclassified	M	13	Obese	10	14	11.7	matched (3)	0	568.5	0
O30	Phycisphaerae	M	13	Obese	10	14	11.7	matched (3)	0	568.5	0
O30	Proteobacteria_unclassified	M	13	Obese	10	14	11.7	matched (3)	0.5	568.5	0.0879508
O30	Alphaproteobacteria	M	13	Obese	10	14	11.7	matched (3)	0.5	568.5	0.0879508
O30	Betaproteobacteria	M	13	Obese	10	14	11.7	matched (3)	52	568.5	9.14688
O30	Deltaproteobacteria	M	13	Obese	10	14	11.7	matched (3)	0	568.5	0
O30	Epsilonproteobacteria	M	13	Obese	10	14	11.7	matched (3)	9.5	568.5	1.67106
O30	Gammaproteobacteria	M	13	Obese	10	14	11.7	matched (3)	54.5	568.5	9.58663
O30	Spirochaetes	M	13	Obese	10	14	11.7	matched (3)	4.5	568.5	0.791557
O30	Mollicutes	M	13	Obese	10	14	11.7	matched (3)	0	568.5	0
O30	Opitutae	M	13	Obese	10	14	11.7	matched (3)	0	568.5	0
O30	Verrucomicrobiae	M	13	Obese	10	14	11.7	matched (3)	0	568.5	0
O30	Bacteria_unclassified	M	13	Obese	10	14	11.7	matched (3)	12.5	568.5	2.19877
O30	Bacilli	M	13	Obese	10	14	11.7	matched (3)	72	568.5	12.6649
O30	Clostridia	M	13	Obese	10	14	11.7	matched (3)	24.5	568.5	4.30959
O30	Erysipelotrichia	M	13	Obese	10	14	11.7	matched (3)	4	568.5	0.703606
O30	Firmicutes_unclassified	M	13	Obese	10	14	11.7	matched (3)	2	568.5	0.351803
O30	Negativicutes	M	13	Obese	10	14	11.7	matched (3)	53	568.5	9.32278
O30	OD1_class_incertae_sedis	M	13	Obese	10	14	11.7	matched (3)	0	568.5	0
O30	SR1_class_incertae_sedis	M	13	Obese	10	14	11.7	matched (3)	3	568.5	0.527704
O30	TM7_class_incertae_sedis	M	13	Obese	10	14	11.7	matched (3)	15.5	568.5	2.72647
O31	Acidobacteria_Gp4	F	12	Obese	14	20	26.7	matched (3)	0	555	0
O31	Acidobacteria_Gp6	F	12	Obese	14	20	26.7	matched (3)	0	555	0
O31	Actinobacteria	F	12	Obese	14	20	26.7	matched (3)	49.5	555	8.91892
O31	Bacteroidetes_unclassified	F	12	Obese	14	20	26.7	matched (3)	5	555	0.900901
O31	Bacteroidia	F	12	Obese	14	20	26.7	matched (3)	126.5	555	22.7928
O31	Sphingobacteria	F	12	Obese	14	20	26.7	matched (3)	0	555	0
O31	Flavobacteria	F	12	Obese	14	20	26.7	matched (3)	25	555	4.5045
O31	Chlamydiae	F	12	Obese	14	20	26.7	matched (3)	0	555	0
O31	Anaerolineae	F	12	Obese	14	20	26.7	matched (3)	0	555	0
O31	Deinococci	F	12	Obese	14	20	26.7	matched (3)	0	555	0
O31	Fusobacteria	F	12	Obese	14	20	26.7	matched (3)	31.5	555	5.67568
O31	Planctomycetes_unclassified	F	12	Obese	14	20	26.7	matched (3)	0	555	0
O31	Phycisphaerae	F	12	Obese	14	20	26.7	matched (3)	0	555	0
O31	Proteobacteria_unclassified	F	12	Obese	14	20	26.7	matched (3)	1.5	555	0.27027
O31	Alphaproteobacteria	F	12	Obese	14	20	26.7	matched (3)	0	555	0
O31	Betaproteobacteria	F	12	Obese	14	20	26.7	matched (3)	46	555	8.28829
O31	Deltaproteobacteria	F	12	Obese	14	20	26.7	matched (3)	0	555	0
O31	Epsilonproteobacteria	F	12	Obese	14	20	26.7	matched (3)	12.5	555	2.25225
O31	Gammaproteobacteria	F	12	Obese	14	20	26.7	matched (3)	39.5	555	7.11712
O31	Spirochaetes	F	12	Obese	14	20	26.7	matched (3)	19	555	3.42342
O31	Mollicutes	F	12	Obese	14	20	26.7	matched (3)	2.5	555	0.45045
O31	Opitutae	F	12	Obese	14	20	26.7	matched (3)	0	555	0
O31	Verrucomicrobiae	F	12	Obese	14	20	26.7	matched (3)	0	555	0
O31	Bacteria_unclassified	F	12	Obese	14	20	26.7	matched (3)	16.5	555	2.97297
O31	Bacilli	F	12	Obese	14	20	26.7	matched (3)	82	555	14.7748
O31	Clostridia	F	12	Obese	14	20	26.7	matched (3)	23	555	4.14414
O31	Erysipelotrichia	F	12	Obese	14	20	26.7	matched (3)	1	555	0.18018
O31	Firmicutes_unclassified	F	12	Obese	14	20	26.7	matched (3)	4	555	0.720721
O31	Negativicutes	F	12	Obese	14	20	26.7	matched (3)	50.5	555	9.0991
O31	OD1_class_incertae_sedis	F	12	Obese	14	20	26.7	matched (3)	0.5	555	0.0900901
O31	SR1_class_incertae_sedis	F	12	Obese	14	20	26.7	matched (3)	1	555	0.18018
O31	TM7_class_incertae_sedis	F	12	Obese	14	20	26.7	matched (3)	18	555	3.24324
O32	Acidobacteria_Gp4	F	13	Obese	12	15	14.3	matched (3)	0	489.5	0
O32	Acidobacteria_Gp6	F	13	Obese	12	15	14.3	matched (3)	0	489.5	0
O32	Actinobacteria	F	13	Obese	12	15	14.3	matched (3)	43.5	489.5	8.88662
O32	Bacteroidetes_unclassified	F	13	Obese	12	15	14.3	matched (3)	3	489.5	0.61287
O32	Bacteroidia	F	13	Obese	12	15	14.3	matched (3)	110.5	489.5	22.5741
O32	Sphingobacteria	F	13	Obese	12	15	14.3	matched (3)	0	489.5	0
O32	Flavobacteria	F	13	Obese	12	15	14.3	matched (3)	40	489.5	8.1716
O32	Chlamydiae	F	13	Obese	12	15	14.3	matched (3)	0	489.5	0
O32	Anaerolineae	F	13	Obese	12	15	14.3	matched (3)	0	489.5	0
O32	Deinococci	F	13	Obese	12	15	14.3	matched (3)	0	489.5	0
O32	Fusobacteria	F	13	Obese	12	15	14.3	matched (3)	24	489.5	4.90296
O32	Planctomycetes_unclassified	F	13	Obese	12	15	14.3	matched (3)	0	489.5	0
O32	Phycisphaerae	F	13	Obese	12	15	14.3	matched (3)	0	489.5	0
O32	Proteobacteria_unclassified	F	13	Obese	12	15	14.3	matched (3)	0.5	489.5	0.102145
O32	Alphaproteobacteria	F	13	Obese	12	15	14.3	matched (3)	0	489.5	0
O32	Betaproteobacteria	F	13	Obese	12	15	14.3	matched (3)	54.5	489.5	11.1338
O32	Deltaproteobacteria	F	13	Obese	12	15	14.3	matched (3)	0	489.5	0
O32	Epsilonproteobacteria	F	13	Obese	12	15	14.3	matched (3)	15.5	489.5	3.1665
O32	Gammaproteobacteria	F	13	Obese	12	15	14.3	matched (3)	33.5	489.5	6.84372
O32	Spirochaetes	F	13	Obese	12	15	14.3	matched (3)	7	489.5	1.43003
O32	Mollicutes	F	13	Obese	12	15	14.3	matched (3)	1	489.5	0.20429
O32	Opitutae	F	13	Obese	12	15	14.3	matched (3)	0	489.5	0
O32	Verrucomicrobiae	F	13	Obese	12	15	14.3	matched (3)	0	489.5	0
O32	Bacteria_unclassified	F	13	Obese	12	15	14.3	matched (3)	8	489.5	1.63432
O32	Bacilli	F	13	Obese	12	15	14.3	matched (3)	58	489.5	11.8488
O32	Clostridia	F	13	Obese	12	15	14.3	matched (3)	23.5	489.5	4.80082
O32	Erysipelotrichia	F	13	Obese	12	15	14.3	matched (3)	2.5	489.5	0.510725
O32	Firmicutes_unclassified	F	13	Obese	12	15	14.3	matched (3)	3	489.5	0.61287
O32	Negativicutes	F	13	Obese	12	15	14.3	matched (3)	44.5	489.5	9.09091
O32	OD1_class_incertae_sedis	F	13	Obese	12	15	14.3	matched (3)	0	489.5	0
O32	SR1_class_incertae_sedis	F	13	Obese	12	15	14.3	matched (3)	1.5	489.5	0.306435
O32	TM7_class_incertae_sedis	F	13	Obese	12	15	14.3	matched (3)	15.5	489.5	3.1665
O33	Acidobacteria_Gp4	F	11	Obese	5	20	25	matched (3)	0	517.5	0
O33	Acidobacteria_Gp6	F	11	Obese	5	20	25	matched (3)	0	517.5	0
O33	Actinobacteria	F	11	Obese	5	20	25	matched (3)	36	517.5	6.95652
O33	Bacteroidetes_unclassified	F	11	Obese	5	20	25	matched (3)	5.5	517.5	1.0628
O33	Bacteroidia	F	11	Obese	5	20	25	matched (3)	139	517.5	26.8599
O33	Sphingobacteria	F	11	Obese	5	20	25	matched (3)	0	517.5	0
O33	Flavobacteria	F	11	Obese	5	20	25	matched (3)	26.5	517.5	5.12077
O33	Chlamydiae	F	11	Obese	5	20	25	matched (3)	0	517.5	0
O33	Anaerolineae	F	11	Obese	5	20	25	matched (3)	0	517.5	0
O33	Deinococci	F	11	Obese	5	20	25	matched (3)	0	517.5	0
O33	Fusobacteria	F	11	Obese	5	20	25	matched (3)	34	517.5	6.57005
O33	Planctomycetes_unclassified	F	11	Obese	5	20	25	matched (3)	0	517.5	0
O33	Phycisphaerae	F	11	Obese	5	20	25	matched (3)	0	517.5	0
O33	Proteobacteria_unclassified	F	11	Obese	5	20	25	matched (3)	1	517.5	0.193237
O33	Alphaproteobacteria	F	11	Obese	5	20	25	matched (3)	0	517.5	0
O33	Betaproteobacteria	F	11	Obese	5	20	25	matched (3)	48	517.5	9.27536
O33	Deltaproteobacteria	F	11	Obese	5	20	25	matched (3)	0	517.5	0
O33	Epsilonproteobacteria	F	11	Obese	5	20	25	matched (3)	4.5	517.5	0.869565
O33	Gammaproteobacteria	F	11	Obese	5	20	25	matched (3)	38.5	517.5	7.43961
O33	Spirochaetes	F	11	Obese	5	20	25	matched (3)	4	517.5	0.772947
O33	Mollicutes	F	11	Obese	5	20	25	matched (3)	1	517.5	0.193237
O33	Opitutae	F	11	Obese	5	20	25	matched (3)	0	517.5	0
O33	Verrucomicrobiae	F	11	Obese	5	20	25	matched (3)	0	517.5	0
O33	Bacteria_unclassified	F	11	Obese	5	20	25	matched (3)	21.5	517.5	4.15459
O33	Bacilli	F	11	Obese	5	20	25	matched (3)	38.5	517.5	7.43961
O33	Clostridia	F	11	Obese	5	20	25	matched (3)	25	517.5	4.83092
O33	Erysipelotrichia	F	11	Obese	5	20	25	matched (3)	3	517.5	0.57971
O33	Firmicutes_unclassified	F	11	Obese	5	20	25	matched (3)	4.5	517.5	0.869565
O33	Negativicutes	F	11	Obese	5	20	25	matched (3)	50	517.5	9.66184
O33	OD1_class_incertae_sedis	F	11	Obese	5	20	25	matched (3)	0	517.5	0
O33	SR1_class_incertae_sedis	F	11	Obese	5	20	25	matched (3)	6.5	517.5	1.25604
O33	TM7_class_incertae_sedis	F	11	Obese	5	20	25	matched (3)	30.5	517.5	5.89372
O34	Acidobacteria_Gp4	F	10	Obese	12	12	24	matched (3)	0	547.5	0
O34	Acidobacteria_Gp6	F	10	Obese	12	12	24	matched (3)	0	547.5	0
O34	Actinobacteria	F	10	Obese	12	12	24	matched (3)	39.5	547.5	7.21461
O34	Bacteroidetes_unclassified	F	10	Obese	12	12	24	matched (3)	7.5	547.5	1.36986
O34	Bacteroidia	F	10	Obese	12	12	24	matched (3)	120.5	547.5	22.0091
O34	Sphingobacteria	F	10	Obese	12	12	24	matched (3)	0	547.5	0
O34	Flavobacteria	F	10	Obese	12	12	24	matched (3)	59.5	547.5	10.8676
O34	Chlamydiae	F	10	Obese	12	12	24	matched (3)	0	547.5	0
O34	Anaerolineae	F	10	Obese	12	12	24	matched (3)	0	547.5	0
O34	Deinococci	F	10	Obese	12	12	24	matched (3)	0	547.5	0
O34	Fusobacteria	F	10	Obese	12	12	24	matched (3)	43.5	547.5	7.94521
O34	Planctomycetes_unclassified	F	10	Obese	12	12	24	matched (3)	0	547.5	0
O34	Phycisphaerae	F	10	Obese	12	12	24	matched (3)	0	547.5	0
O34	Proteobacteria_unclassified	F	10	Obese	12	12	24	matched (3)	1	547.5	0.182648
O34	Alphaproteobacteria	F	10	Obese	12	12	24	matched (3)	0	547.5	0
O34	Betaproteobacteria	F	10	Obese	12	12	24	matched (3)	53	547.5	9.68037
O34	Deltaproteobacteria	F	10	Obese	12	12	24	matched (3)	0	547.5	0
O34	Epsilonproteobacteria	F	10	Obese	12	12	24	matched (3)	3.5	547.5	0.639269
O34	Gammaproteobacteria	F	10	Obese	12	12	24	matched (3)	45	547.5	8.21918
O34	Spirochaetes	F	10	Obese	12	12	24	matched (3)	3.5	547.5	0.639269
O34	Mollicutes	F	10	Obese	12	12	24	matched (3)	0	547.5	0
O34	Opitutae	F	10	Obese	12	12	24	matched (3)	0	547.5	0
O34	Verrucomicrobiae	F	10	Obese	12	12	24	matched (3)	0.5	547.5	0.0913242
O34	Bacteria_unclassified	F	10	Obese	12	12	24	matched (3)	25.5	547.5	4.65753
O34	Bacilli	F	10	Obese	12	12	24	matched (3)	64.5	547.5	11.7808
O34	Clostridia	F	10	Obese	12	12	24	matched (3)	18.5	547.5	3.379
O34	Erysipelotrichia	F	10	Obese	12	12	24	matched (3)	1	547.5	0.182648
O34	Firmicutes_unclassified	F	10	Obese	12	12	24	matched (3)	5.5	547.5	1.00457
O34	Negativicutes	F	10	Obese	12	12	24	matched (3)	33	547.5	6.0274
O34	OD1_class_incertae_sedis	F	10	Obese	12	12	24	matched (3)	0	547.5	0
O34	SR1_class_incertae_sedis	F	10	Obese	12	12	24	matched (3)	2	547.5	0.365297
O34	TM7_class_incertae_sedis	F	10	Obese	12	12	24	matched (3)	20.5	547.5	3.74429
O4	Acidobacteria_Gp4	F	13	Obese	8	25	13	matched (3)	0	593.5	0
O4	Acidobacteria_Gp6	F	13	Obese	8	25	13	matched (3)	0	593.5	0
O4	Actinobacteria	F	13	Obese	8	25	13	matched (3)	96	593.5	16.1752
O4	Bacteroidetes_unclassified	F	13	Obese	8	25	13	matched (3)	3.5	593.5	0.589722
O4	Bacteroidia	F	13	Obese	8	25	13	matched (3)	141.5	593.5	23.8416
O4	Sphingobacteria	F	13	Obese	8	25	13	matched (3)	0	593.5	0
O4	Flavobacteria	F	13	Obese	8	25	13	matched (3)	26	593.5	4.38079
O4	Chlamydiae	F	13	Obese	8	25	13	matched (3)	0	593.5	0
O4	Anaerolineae	F	13	Obese	8	25	13	matched (3)	0	593.5	0
O4	Deinococci	F	13	Obese	8	25	13	matched (3)	0	593.5	0
O4	Fusobacteria	F	13	Obese	8	25	13	matched (3)	34	593.5	5.72873
O4	Planctomycetes_unclassified	F	13	Obese	8	25	13	matched (3)	0	593.5	0
O4	Phycisphaerae	F	13	Obese	8	25	13	matched (3)	0	593.5	0
O4	Proteobacteria_unclassified	F	13	Obese	8	25	13	matched (3)	0	593.5	0
O4	Alphaproteobacteria	F	13	Obese	8	25	13	matched (3)	3	593.5	0.505476
O4	Betaproteobacteria	F	13	Obese	8	25	13	matched (3)	60.5	593.5	10.1938
O4	Deltaproteobacteria	F	13	Obese	8	25	13	matched (3)	0	593.5	0
O4	Epsilonproteobacteria	F	13	Obese	8	25	13	matched (3)	3.5	593.5	0.589722
O4	Gammaproteobacteria	F	13	Obese	8	25	13	matched (3)	16	593.5	2.69587
O4	Spirochaetes	F	13	Obese	8	25	13	matched (3)	1	593.5	0.168492
O4	Mollicutes	F	13	Obese	8	25	13	matched (3)	0	593.5	0
O4	Opitutae	F	13	Obese	8	25	13	matched (3)	0	593.5	0
O4	Verrucomicrobiae	F	13	Obese	8	25	13	matched (3)	0.5	593.5	0.084246
O4	Bacteria_unclassified	F	13	Obese	8	25	13	matched (3)	36.5	593.5	6.14996
O4	Bacilli	F	13	Obese	8	25	13	matched (3)	91.5	593.5	15.417
O4	Clostridia	F	13	Obese	8	25	13	matched (3)	28.5	593.5	4.80202
O4	Erysipelotrichia	F	13	Obese	8	25	13	matched (3)	4.5	593.5	0.758214
O4	Firmicutes_unclassified	F	13	Obese	8	25	13	matched (3)	3	593.5	0.505476
O4	Negativicutes	F	13	Obese	8	25	13	matched (3)	25.5	593.5	4.29655
O4	OD1_class_incertae_sedis	F	13	Obese	8	25	13	matched (3)	0.5	593.5	0.084246
O4	SR1_class_incertae_sedis	F	13	Obese	8	25	13	matched (3)	1	593.5	0.168492
O4	TM7_class_incertae_sedis	F	13	Obese	8	25	13	matched (3)	17	593.5	2.86436
O5	Acidobacteria_Gp4	M	11	Obese	8	17	14	matched (3)	0	721.5	0
O5	Acidobacteria_Gp6	M	11	Obese	8	17	14	matched (3)	0	721.5	0
O5	Actinobacteria	M	11	Obese	8	17	14	matched (3)	76	721.5	10.5336
O5	Bacteroidetes_unclassified	M	11	Obese	8	17	14	matched (3)	1.5	721.5	0.2079
O5	Bacteroidia	M	11	Obese	8	17	14	matched (3)	260.5	721.5	36.1053
O5	Sphingobacteria	M	11	Obese	8	17	14	matched (3)	0	721.5	0
O5	Flavobacteria	M	11	Obese	8	17	14	matched (3)	36	721.5	4.9896
O5	Chlamydiae	M	11	Obese	8	17	14	matched (3)	0	721.5	0
O5	Anaerolineae	M	11	Obese	8	17	14	matched (3)	0	721.5	0
O5	Deinococci	M	11	Obese	8	17	14	matched (3)	0	721.5	0
O5	Fusobacteria	M	11	Obese	8	17	14	matched (3)	36	721.5	4.9896
O5	Planctomycetes_unclassified	M	11	Obese	8	17	14	matched (3)	0	721.5	0
O5	Phycisphaerae	M	11	Obese	8	17	14	matched (3)	0	721.5	0
O5	Proteobacteria_unclassified	M	11	Obese	8	17	14	matched (3)	0.5	721.5	0.0693001
O5	Alphaproteobacteria	M	11	Obese	8	17	14	matched (3)	0.5	721.5	0.0693001
[truncated: 145 more rows]
